# Supplementary material for: Knowledge and Theme Discovery across Very Large Biological Data Sets Using Distributed Queries: A Prototype Combining Unstructured and Structured Data
Source: PLoS One. 2013 Dec 2;8(12):e80503. doi: 10.1371/journal.pone.0080503 (PMC3846626; doi:10.1371/journal.pone.0080503)
Supplement: Table S1 — Cancer term occurrences in the literature. A three column tabular representation with cancer terms, number of publications and the PubMed ID’s of articles containing the cancer term. (TXT) [file pone.0080503.s002.txt]

Cancer_Term	PMIDs_count	List_of_PMIDs
Anaplastic Thyroid Cancer	2	8055459 10958311
Breast Adenocarcinoma	3	12795528 21976814 17735505
Bronchial Carcinoma	3	20319226 13686839 16983107
Bronchiogenic Carcinoma	1	19970610
Bronchogenic Carcinoma	11	9611636 7808665 481002 459602 470493 10573226 7627429 11891034 9733050 226819 10804671
Cutaneous Melanoma	2	17669299 9454553
Hereditary Breast Cancer	2	18195327 11421213
Hurthle cell neoplasm	12	900668 12412723 18269467 18269475 1483988 16544335 16961652 15960361 16604553 12461336 9597150 16479184
Invasive Breast Cancer	3	15645416 9765722 9765748
Lobular Neoplasia	1	7032397
Male Breast Cancer	1	16978199
Mammary adenocarcinoma	15	6348867 4066218 4958856 3745814 9169821 18270876 19498300 11055884 1748175 1624343 16031655 1988088 6600457 9588879 16118406
Medullary Carcinoma	4	4096227 2605345 21213368 7615908
Medullary Thyroid Cancer	2	6211129 2297642
Medullary Thyroid Carcinoma	12	1967221 9191060 8095831 17623957 19269919 1362156 7864888 21150841 7987299 1970849 11352223 8626834
Melanoma	1971	8646678 8621462 8632083 8634055 8621927 8635147 8632084 8647989 1481718 1493532 1490112 1490111 1478285 1483250 1643432 8463469 8450891 8457626 7681492 8457622 1618656 10049938 10030812 21241230 21554048 21412176 21343701 21272419 21445060 21502902 21371954 21549242 19052619 12738985 12725334 12744618 12744616 12704387 9508382 9513299 9524029 9492968 9511750 9652690 12207743 12207262 12198771 700…
Metastatic Melanoma	2	17576461 3631983
Metastatic Prostate Cancer	2	21208852 20028763
NSCLC	6809	18202422 9187198 19934774 10922406 20058135 19676044 19361884 19833826 7459811 20035185 19132295 19730451 19362386 19371962 19375815 19376608 19380175 20071759 17145864 19933916 20040466 20028869 19875973 20028859 20072973 19839925 19839926 19839927 19839929 19839930 19839931 19608585 19797476 19713832 17709550 15886310 19619955 19917841 1327568 1327567 1327075 1327036 1327033 1327032 1326224 132…
Prostatic Intraepithelial Neoplasia	5	7543337 20936707 17189982 12452620 8606859
SCLC	2591	8624296 8562165 8636010 8589679 8635999 8583238 8616474 8616477 8616117 2833535 8565088 8568590 7812701 7833144 7812768 7530632 1327032 4310919 1326139 1524896 1381930 1381947 1389473 1327524 1327529 1328070 1328073 11288956 11275991 11296383 11296385 11269739 11282430 11304679 11290438 11280778 11299758 11304763 11299750 20800380 21676885 10080612 17397962 18165652 17760257 17710969 17725096 177…
Skin Melanoma	2	22046555 12644753
adenocarcinoma of breast	16	17606426 7033543 14974761 20357034 2754265 20534330 177175 8697326 10846876 1820829 20002237 7558750 4289912 3722906 6821824 8488024
amelanotic melanoma	402	1268847 6915722 20356732 6283450 7086835 781840 6212117 7199289 1483910 1285995 11299790 197439 7464152 7004664 6778612 3121644 17010767 16199032 16416018 6813981 10048719 8410206 830403 1433345 1385207 7954332 7962826 7525338 11556865 6950176 2414670 3876882 2414367 4046557 9036140 8979270 2323608 2311170 7214358 16396817 16391642 6242706 3680982 3316736 2824039 410164 6197841 6419680 6140964 31…
anaplastic thyroid cancer	134	19885924 19825993 21816795 9661637 16392960 6023342 12729478 12729473 19621388 16001179 21389145 17218945 10676649 17199737 20219414 16470907 19218279 8949575 16943578 15613457 10375944 20200039 18697871 17611668 12747470 18194485 10628390 21220477 19148530 18709046 15078990 14715879 19117336 20061417 19233143 6832988 16093430 20726008 17431111 10098765 18806740 9735646 1345364 18177257 19638576 …
anaplastic thyroid carcinoma	264	18458053 18509005 21600982 21568723 15645990 6023342 19885592 3334817 8464414 7812988 3680909 12646979 11297616 1483945 12842380 7956663 7962323 2842148 8981005 19373945 19360347 7003658 16215682 3233867 2107720 2321460 2108546 11918236 11867750 20017616 12185782 9221634 6874243 7363154 1189990 12709740 11338400 9209467 7474408 8944888 21071467 9252711 10676649 17040599 17981789 1118576 21368478 …
asbestos-related lung carcinoma	1	11933817
atypical alveolar hyperplasia	2	16761769 9712420
benign breast neoplasm	3	12539585 12591699 10641006
benign breast tumor	38	21693482 21744997 2824328 7127254 179318 180409 10326793 746596 8447282 7720493 17594891 12753569 1651293 12889601 17485912 16631152 20607602 16188129 6166789 18057812 2161179 7641740 18841290 3810844 10753920 9808643 11578812 15282716 9683783 11478689 3722318 1317557 14648971 1775726 9404678 868853 6329885 17640306
benign lung tumor	11	16449928 3220209 9136531 12728972 7602826 8434201 1920992 11889811 17087324 16039043 16480590
benign prostate tumor	2	18498131 15131019
benign thyroid neoplasm	2	2054990 18480379
benign thyroid tumor	7	18612701 11696170 19443373 17264533 18094897 11891400 11590908
bilateral breast cancer	209	11579642 11571945 16450949 1391133 9735408 6673089 15656338 3334958 9513361 16990696 19629752 20552889 14997059 16786799 16823163 11200774 19372713 199908 6276962 8221639 16378198 10584867 21474705 2843590 16515578 16331614 1336002 16246518 17666788 15853223 15858445 16959002 16965326 12151349 6293326 9505210 9464497 20665107 1576759 1282562 11094304 20502060 21403449 21093260 21165770 21473293 3…
bilateral breast carcinoma	32	11520371 12715337 191947 15648612 18444533 16378198 7397644 7870220 21070440 3736061 8677043 2913992 15017434 7740408 2382457 12826209 671397 18469799 19968660 15536329 15550902 10938182 11346865 20698158 10870056 2710953 17087135 6321116 2984536 19051825 9391536 9921442
breast adenocarcinoma	703	10023317 12825935 12826209 18401846 16713253 16850494 2211719 9482115 9472114 17363959 10640422 11710520 11717004 10071250 11719450 8493945 8097674 8488024 8494533 17629328 17672504 17711779 11400341 11391631 9202705 16404356 7094816 6278687 1394213 1390899 9744159 9750180 18220741 18236788 8328987 11547544 11522652 19747478 19885536 9514081 9502074 9498799 9514086 15361417 17191946 16546828 1003…
breast cancer, recurrent	4	16832813 7636321 15934497 17519373
breast fibroepithelial neoplasm	1	16304962
breast hyperplasia	16	18814026 7823613 13590686 10731124 21478820 20868624 14168559 9326702 16030098 17021432 17937844 17192543 11685554 19552938 20069779 2363157
bronchial carcinoma	1022	2367629 2164209 2367386 2163541 2371423 9412094 9410683 13600096 17519820 3001875 3003007 3002074 4082809 6282559 6212408 3015820 2426692 3461372 4943565 8464854 12711117 5919387 6019505 6778102 8564344 13988990 8571174 18448496 18440938 9926164 9931854 769458 1263295 12830673 498821 6273672 7314696 7325516 7318228 16477879 11694803 17417173 7187067 11584712 6143600 6198750 6198751 6670284 899056…
bronchiogenic carcinoma	12	6255892 6255266 13592962 11846057 13372117 15429148 6267322 6312059 13505571 14774897 14937114 6438343
bronchogenic carcinoma	1536	6513221 6096627 6096780 6502688 6504006 6267683 7265583 7264127 7265585 7265603 9054957 9424272 17386190 661381 350388 350397 654346 658887 657094 6175438 7056085 6275974 7059095 7058539 7059916 7035745 11579532 11561353 11569575 11574245 2362796 2372732 2163548 2359968 3273208 3505902 3335170 2827450 3336704 4083334 3002078 4073813 3907828 9323264 9376936 9348053 17519136 12714885 12711648 24267…
bronchogenic lung carcinoma	2	9471198 2633010
cutaneous melanoma	1485	10952317 10965405 10951133 10958507 14576657 14598887 14578459 8970601 8970584 16304897 16134796 10827401 16110749 16041473 14693495 14703010 14691295 12741683 12744608 12744610 12718795 12738985 11840573 11837180 11824888 11917943 11886507 462379 17207529 17397350 17334354 17414113 17376093 17331713 9064633 9256150 9067959 7515859 9494614 9508379 9506438 9495365 9508377 17499752 17196362 1733478…
early-stage breast cancer	465	12595043 12629055 12490681 21569997 21388255 9928562 9505564 14570532 12612811 16115902 14705477 14682114 17409397 17399658 17033927 17410813 17372920 8383866 8471552 17489734 17512453 17512445 9341902 9343910 11567173 18332468 19080735 18068131 16003757 9457822 17336464 11398158 11398169 10903601 19365626 10612799 18265482 18269773 18282367 16847814 16872264 16864036 9755573 10092929 9761112 101…
early-stage breast carcinoma	20	2313329 15363301 12655514 14983485 16691577 15274063 19004570 20510548 20837533 12569590 15968687 17861990 2218827 7673045 11030285 12467058 11751511 12115367 15073868 16216002
epithelioid cell melanoma	3	6275325 1004815 2400348
epithelioid melanoma	8	12419830 10815167 19561232 10359277 9568136 7860047 11999447 3619744
extracutaneous melanoma	6	20579596 7726633 20501769 8912614 18568775 7944977
familial breast carcinoma	1	19896837
female breast cancer	534	19427229 20528235 12420415 12407687 8317231 10323333 10063606 15946553 9071907 11170903 1757764 12602900 12600415 12618928 11848520 11975321 14698783 14719613 8317490 3731032 6950154 14601061 7466429 7457482 12727042 12723313 12725422 12725467 12724926 12735283 4085321 18292831 16483528 447774 1261196 2370802 2370689 14922271 1989657 16032703 11575740 11562179 1429059 7096531 9489627 9486465 1855…
female breast carcinoma	21	9894455 9071907 7338124 6290548 9613138 1567186 162772 9219918 2137368 11859870 7749142 10091736 9473775 20704578 11336468 17907079 2825733 16322891 9674215 2984536 12491637
hereditary breast cancer	255	9892987 20631548 1676470 8976406 15913982 10070301 9494611 9497100 9509070 9611421 14707526 14710798 16129371 11871866 7083143 14578141 14585321 18416134 12717416 12006540 12839310 10922291 2196704 10573018 3056220 21194536 21196292 17541692 2270482 11406561 11270897 19863427 11529589 12165804 12197480 19238535 19830809 11747058 6581856 16817122 17718857 17010055 10030809 15868454 10706125 111607…
hereditary breast carcinoma	6	12655515 10326698 16086078 18459563 9703799 11437105
hilar lung carcinoma	1	11267959
hilar lung tumor	2	11192985 11503258
hurthle cell tumor	1	10370003
hyalinizing trabecular tumor	10	20131505 17630106 19784748 21375398 18409025 18367942 15138815 18813121 18753707 18800001
infiltrating breast cancer	27	3524802 10449169 6303141 11279343 17005469 7831238 16515578 5901409 1936294 20349776 18642013 6721041 16459026 9290010 21713359 9162195 435063 18717190 1292766 530894 11888091 1466079 10863769 15035885 7429886 17653900 4614858
infiltrating breast carcinoma	36	2980725 7067592 101299 11178975 10025377 6682775 7053818 2930211 17585541 2912039 7690952 12879601 12968963 17313768 10049938 15183541 12566963 5060654 10800399 19910194 15762362 2789715 8571066 2792398 17041193 18842336 11801776 11458275 1592525 2652199 5132594 2741217 18566999 8448759 8042578 6616998
intrapulmonary thymoma	5	14602330 17723840 10808284 14615837 7872428
invasive breast cancer	1391	7834608 7619169 7860051 14583500 14578143 14599539 14570371 14602132 11782368 17633393 17261762 15852204 21234672 18766302 9491141 9467041 9456240 12402060 12404900 12408378 10962475 10969518 20526200 20224497 20522797 17386125 17278089 17081685 21444677 19913419 16381944 10504330 11165756 20463347 19957043 19902402 20086179 19949797 20103725 7312202 6513015 10091795 17004111 17315194 17278091 17…
invasive breast carcinoma	332	14663361 10652577 10963601 8630858 12428788 14572156 14601082 8306346 7856562 7533829 7862456 21371829 1576503 20167490 8971179 17448015 11392876 6595437 15920552 9351542 9338468 14517445 19590950 20225093 11854601 7032397 9340974 9704717 11153143 14743218 16417199 16845865 16631833 16848846 4204196 12727562 9951687 19299415 18217456 7692137 11592093 10658069 21223981 20390342 9989844 2369706 115…
invasive prostate carcinoma	10	8213383 10357399 15877079 16141391 19173284 19900081 15994948 7606709 5432063 8895741
lobular intraepithelial neoplasia	12	15720418 14566024 12152161 16896673 16133357 18836420 20727142 17063087 17851687 14986131 21044747 9646821
lobular neoplasia	88	6277574 20359832 7032397 11856157 578099 16437044 19366053 12604888 16612623 11584316 17427225 15957152 11161169 19675453 16286907 21050299 20701604 21490436 16328349 7567685 19466452 18628095 10459051 18356422 16897748 16896673 16891208 12218567 2301698 20637429 20155841 1676930 17983415 21707709 468888 12090431 6243191 10637239 17454750 17460455 20972243 13680220 19170233 17721269 6297702 80651…
lung epithelial-myoepithelial carcinoma	1	19262250
lung mucoepidermoid carcinoma	9	14673796 11935385 2260924 2554913 9132162 3382413 19394453 1839563 8731577
male breast cancer	384	14659347 16472925 17593047 18553161 10520928 8729973 19925375 6310267 16459646 1429059 8562148 1563846 17039267 17509167 7318213 16473746 16488803 12428786 169369 21165771 21061172 5771071 17413637 17386970 12474555 20528235 17996735 9323763 9892109 14686579 14692077 9500439 9274241 9289265 9283592 9324673 14481295 1261196 16844928 11142766 3001383 11844822 11836619 18089790 18427439 3017556 8386…
male breast carcinoma	69	14648798 6310267 6850536 8698019 9036145 6278662 14700428 12491637 11868984 15948543 12735283 194082 2162731 2192986 8456689 887385 68794 17557578 19260565 1335887 18478727 8938227 647981 9862164 9866947 7448708 6290548 16231827 16138363 10463967 11916352 1538271 17972055 16629528 7181326 15820923 12883702 12181271 15292356 17606375 15578682 9017958 17455885 1358893 21031070 9806653 563099 131060…
malignant breast neoplasm	6	626976 6238002 1139810 11440709 16699369 19051833
malignant breast tumor	31	9443393 554245 17290599 17267197 21353385 20001700 17720297 4080639 16856374 11425269 8467492 16103068 19041173 17066319 12305503 11381198 6185188 14518733 8667063 14615904 12051880 7018673 2727805 15625605 7618766 16616293 15156100 6329885 11605729 3365668 17033137
malignant cutaneous melanoma	26	10867691 17560520 8320116 1445725 9247632 9064633 21528678 9789386 17094481 16088931 14991886 15283396 9203033 9082832 1010745 17723951 12050328 4344930 12925966 19039588 18501266 6464401 6464400 1770819 7513817 9182269
malignant lung neoplasm	5	20217450 8901239 12866969 10564932 16620666
malignant lung tumor	21	9929125 3259485 1434256 1331622 11265156 11452536 19067256 10472650 5466366 16166336 9212853 16332433 16724842 18317436 2737035 12380188 7428455 3471889 6088834 17067155 8246387
malignant prostate tumor	6	10652434 10499589 17960940 9537256 18498131 17938645
malignant thyroid neoplasm	3	15645990 6354425 11048811
malignant thyroid tumor	21	11238488 17603227 17499691 3452528 6653976 12845572 3524467 20591540 7446123 14606565 7725735 1696070 994679 10935132 18198227 1251176 2687684 1422230 21045416 17221114 2778870
mammary adenocarcinoma	1240	2528057 2768893 2776962 826205 992900 994209 994219 994504 993593 21104427 17470633 6652986 6655643 8222250 8242639 10869553 10845275 10867879 10651311 650702 659877 77840 7275712 7272425 7641188 18097564 18097541 15870067 7083149 7093938 7200897 6807531 6284766 10357781 10373680 10362135 9426701 8772255 2254151 2124106 981971 7139605 5689986 9150275 6242707 6546207 6690034 6690053 6692399 619829…
medullary carcinoma	1205	1692523 2331218 913180 5785544 410776 198085 269368 9473255 6679790 6318954 6692098 21214677 993955 62721 979836 2789823 2570396 2777051 2818744 6895002 6268284 7263287 7275099 7263765 20027 10839611 10845156 6648768 6656256 6648798 657088 657681 580713 10639777 10665848 5784488 9125483 9152545 9114836 6282433 6282522 6282727 6979551 6806760 7090286 6178252 7046403 9205856 4307702 4950329 5539034…
medullary thyroid cancer	277	2900580 11476170 18515739 12057161 17526945 20549176 20463576 19056041 20788 1970849 6648816 10853802 18043252 17952863 19899374 17023794 11045428 9669884 1694984 14668716 10372725 2576280 17193820 11898029 17685266 8981015 8978187 8961245 9005145 3955552 2894239 2831559 8403527 6506226 6150555 10647611 10629078 9824366 19041016 18431145 2311068 11713969 11702109 16565325 11187163 11156410 973512…
medullary thyroid carcinoma	1448	12114753 12135859 8101147 8330871 8330872 8100624 8100201 8334560 8767331 2633005 2635843 2631449 409817 907311 19198929 19355822 2570654 2570396 2571328 2475662 11238493 11245446 11241906 11241313 11230481 10102943 5660196 16099853 11462876 2900621 2456871 2900089 2456859 3044271 8232320 7902324 8246617 21045687 21358189 9464534 9442958 9449631 6140274 6690009 14616838 18942719 19005720 19079272…
melanoma	42739	18162768 18162770 17919456 17890059 18164398 18165642 17957794 17973255 17990316 18073141 18091325 18172288 18172304 18172317 17295388 18172275 18171383 18172069 18172070 8370471 18086586 18173700 18176744 18176116 18176117 18175938 18175961 17822915 18053035 17991738 18178804 18178816 18068334 17262079 17538980 17404826 18181775 18005025 18181974 18181975 18181996 18182522 17324125 17987346 1854…
melanoma of skin	22	1501812 7860184 78226 9149483 7095962 20587618 2261368 6662255 6498751 15232509 6021383 5481224 17876331 6862682 2384272 16192896 2308724 2687904 7933861 2488447 1746897 5761806
metastatic melanoma	2405	6448742 7430457 7420757 7427859 16186964 16204050 16199988 9144691 12473578 12483277 12467214 12481009 12469934 12468522 12479698 11326668 7379000 7388773 1490112 1486560 1490111 18198922 9636833 18181193 18176117 12759528 12747745 12777987 12773013 12775744 12755292 12777984 12777980 12753397 15925444 15970695 16385838 16087939 6871486 6224806 6885293 12142559 12140461 12115392 8720252 8712564 8…
metastatic prostate cancer	872	4016795 16266195 16283481 16278478 18487561 21285984 21310527 20658545 21360851 11332225 12084344 6652630 6418264 12497006 12497005 12474544 16080200 16052512 9139872 9111642 12750295 12756431 1492625 1486391 18190394 17922868 15304342 19259948 18929998 18471791 7686915 6193041 6192256 17553368 17545529 17556779 17549396 8717460 8661103 8661104 8717465 11257710 11238679 2483185 12790789 16473668 …
metastatic prostate carcinoma	70	9874460 10626799 2065333 10517128 17519629 10861450 8625127 17393756 7011253 18528888 11198774 9011554 19693937 11499687 1425426 9486557 18657023 9989840 10468893 15269147 16830117 2966931 9686009 11920466 11939729 21527374 9637539 8579057 1848860 7099558 17001152 2474883 16752412 9041192 15027122 19609490 10403904 10403905 19377510 19737984 15351603 15351802 8116135 8195861 7515768 11278609 2966…
mtc	8	14516740 708135 10772985 19322493 11206551 21296470 13979659 3970061
mucoepidermoid thyroid carcinoma	4	8982585 2035738 20726436 8261851
multicentric breast cancer	17	8083128 17293114 14746160 18369582 11711898 15385322 21411254 11197404 17198554 11768831 9703777 16684313 16595168 17959382 17075114 19227435 21224709
multicentric breast carcinoma	4	14870533 8679736 15538045 9704341
multifocal breast cancer	17	19585458 8625100 17902050 17453370 10439180 10468897 10359546 10066949 15135472 17214796 7672796 19227435 17254932 18852929 8516211 19106681 12462384
multifocal breast carcinoma	2	9071569 8516211
nipple tumor	1	3446111
non-cutaneous melanoma	2	20712646 15714122
nsclc	4	15677356 18083041 21980255 16864071
occult lung carcinoma	5	11230887 10713006 204560 7484513 17336230
parafollicular cell carcinoma	3	685089 3307730 929894
pneumocytoma	9	6320151 12494880 2560946 2548701 17057831 8058573 12405907 3009921 7638450
prostate cancer metastatic	62	7637242 11445497 8501793 12442349 21205836 17382461 10463475 18931693 9267823 7850297 11744478 16572306 7970425 9750511 11956031 17308070 15663996 7091119 9765768 17595770 12584691 17956715 16247872 11163112 20515943 19442002 16323446 11007525 11387358 118937 7537666 7537665 14618610 12907645 14677067 1745221 1757281 12359855 11914887 11200206 10901963 20150768 19403241 8863572 1992570 1984091 22…
prostate carcinoma metastatic	13	9627057 8498856 1564301 1553042 10898350 1317888 12209687 15211218 12874759 15070148 20863373 1634933 7234948
prostatic intraepithelial neoplasia	752	16095999 15944914 15948120 18519767 10463475 10454259 10458359 10478661 1289671 1289673 1285216 1289666 10699945 10687983 10687984 7686985 7686985 16861968 16872466 16858161 1715104 16278416 16220300 16260270 16143027 7551846 12084343 11338479 9111625 9130990 9625414 12124829 12131161 12777207 12746472 12766580 12756489 7543337 7635445 7656912 17153485 17999680 17605306 19371473 19375626 19219655…
pulmonary meningioma	15	9130993 10366156 18486986 12729374 10225315 15797095 19632430 1595601 1991305 1634836 11888783 16915069 2035740 10936897 12365227
pulmonary sulcus tumor	1	13902348
recurrent breast cancer	480	19637802 19638604 19241078 10369080 16121919 8095169 1548892 20332694 20332693 1105174 6420047 10478754 18498791 18097780 15980988 1386974 3894278 4027866 10694599 10718331 10701364 6191688 6349538 897643 6613064 6497476 1866816 1479422 16184930 16835487 16873071 17060747 8334630 8333753 9972915 11471981 11477585 11478139 18390069 18221068 2551217 2779026 2675348 8085210 8079747 8079744 991078 12…
recurrent breast carcinoma	49	3827134 6775160 6671358 1872628 1111927 8085210 8687224 8677915 3300948 17519373 14648971 2251404 9457823 9362438 11511886 2445930 2642537 13873840 3514275 10219802 8514105 3428719 9179219 10037180 19151571 7078189 3619463 1913499 15166879 3943995 6269713 9066661 7773936 18822696 17786394 10584578 6474583 9404700 1370908 534799 7583706 2950597 9844663 6462768 3793541 1670685 2802973 16005234 6737…
recurrent lung cancer	74	10365264 10705272 8324526 12146993 19184999 8709438 8751248 11032919 10667023 10664335 9136542 21368494 10425453 16362409 11554069 17431340 7869634 11053812 11872284 1848144 17348437 19828174 15508447 15675586 14508862 4060478 12506768 11265405 11980526 16996966 12734691 12078804 1697453 16305906 16140420 8020002 8441603 7738649 15117990 18030020 9067683 209881 1587762 19201905 1818804 20724421 2…
recurrent lung carcinoma	2	10966568 14630272
recurrent malignant melanoma	39	2395387 7431919 6883294 6820877 7468061 12139123 845989 9764811 8553680 7963806 8983272 8416544 20238382 21498995 10941564 21704903 2725153 2895539 11352421 4044346 8676005 9195565 943226 1251320 2759256 812451 18463014 2101930 7198811 17165592 835797 1960547 3779190 11807461 6731541 19506350 10766144 16565858 2447612
recurrent melanoma	91	3682836 7695980 1292788 6616418 10474473 3103506 5845795 11300492 3395774 21220988 18172304 6663322 2370798 19895244 84218 17894687 855620 8088161 234293 1114425 15715049 1444791 21701232 11952577 15838220 9181198 10333226 20143533 7104973 7097697 5815841 7496156 13677825 1561803 17958689 17012920 11004641 10214097 8393368 17053392 4087785 2424880 8398326 21111966 8819130 7557679 808204 3085169 7…
recurrent prostate cancer	181	11005444 16880425 16770783 15201820 14532783 19850536 16140090 15861399 16278473 18501083 15809670 1488654 12750268 7850294 16696593 14624911 9338734 9338735 10686282 18190824 17881141 17869014 19130116 11291092 21265984 17006698 17015901 9730464 19843189 18090496 14747048 14571413 10634528 10654899 10664674 19583717 18692929 9492827 11977805 15773357 15583704 11051228 17507814 8169003 16474521 1…
recurrent prostate carcinoma	15	15983627 7533147 21493787 10644139 11977805 7495120 11029103 11920467 8606237 15009088 12892517 17923856 12559317 17263599 10189134
recurrent thyroid cancer	38	11932308 17901139 11006491 8689603 10365674 10638413 9438766 18656032 19708484 8936676 11836297 7833657 17983080 15509640 19040971 11141594 12729473 12818871 2743696 8377761 10943165 16968803 20632005 14666383 15296920 8526589 15157556 16918293 18958519 7818313 8134447 18580230 11061512 18303959 2234206 12926223 15724539 9851749
recurrent thyroid carcinoma	22	14558962 9951096 19932298 20040783 10365672 11158019 17320777 11839068 21649470 12960594 10411121 17680637 10946899 12818871 8377761 9662589 17573201 12926223 2805343 16295056 8814726 3538834
regressing malignant melanoma	3	7844465 4083724 7701878
regressing melanoma	8	17381800 12839930 18426408 14690465 6336989 9809994 12883363 18537860
skin melanoma	274	3962258 20849441 1831067 3617599 18314958 19536459 7933861 2767732 9485013 7701795 7900229 19513568 19376712 19375342 3181073 3179941 2275181 2629288 7385732 6238002 19624970 2074068 19999654 906404 2015566 3564370 3561204 10072683 7093966 4022190 7361755 3137006 17347051 20102368 20335971 20222061 22046555 16165366 11306470 16284383 7648850 8401170 2336112 491441 6740441 1342514 1300697 1300751 …
skin, melanoma	1	10523831
spindle cell melanoma	21	21623121 18260089 7379002 10188846 18306566 16971885 11209114 15192956 18773432 21549245 17851662 15370114 19894264 12873447 16784991 2434403 7199373 19095155 7684354 8557301 20175827
sporadic breast cancer	269	18528753 15388245 15317758 15365993 15375584 10856252 17377838 19902106 19536649 16261413 11948466 11921194 12429028 12445306 18071313 20443055 21319992 21434422 18642075 19526139 9440731 10667592 15933754 463867 14651841 11385474 19051060 20072949 19016350 12704637 8600523 19937980 10506754 10480368 18491400 20237868 11012095 16718381 16538531 7834608 12439718 11439364 12402341 21113649 20981515…
sporadic breast carcinoma	11	10087311 10074913 20740311 11443609 1568230 16334977 10797254 10731589 9054948 9625819 15914269
thyroid adenocarcinoma	35	19463626 16031447 7429952 3185476 6625452 2862730 7318945 2118414 6935465 1210162 10095915 2293877 10740608 6519029 6174010 6855248 6727720 7571383 19013920 3237204 3468714 12994114 3876157 7646130 8430495 1841732 1463115 8040373 9737356 20722264 10563081 1279944 17203903 11965107 9857342
thyroid gland adenocarcinoma	1	20001784
thyroid gland paraganglioma	1	9526631
thyroid medullary carcinoma	47	21876495 21882612 18480660 15098009 2484894 3253470 269368 10897437 2866724 14655142 7468033 9387911 8208365 10853802 2891216 10530621 8103532 2900771 2900619 8787964 3828959 5539034 8612873 1703929 2895541 18844033 205037 215301 811671 1657203 7588944 201148 7858091 2412687 9046062 8878650 1823850 2568716 7581181 9001197 4333786 2875119 11374817 5721999 12030609 11075399 7750460
undifferentiated thyroid carcinoma	40	9359470 516771 516772 516770 10634403 9536590 12930596 12736725 1630013 8319199 10021978 2542931 16627980 2066791 12364480 2252107 2228687 19230027 3808965 6426773 15308167 12915632 14679016 16278386 8678500 18622894 2375117 1728417 19798888 8631011 12097277 16287490 17277931 295166 2897752 11838734 8176927 11349837 11165748 15735020
unilateral breast cancer	77	7924649 3966510 3972667 15239788 15220573 8083126 17393301 11094304 1565151 6583439 3909970 11830610 15693539 9443863 16959002 16958996 6468179 9839728 12393792 18028020 16880452 199908 14659336 15177434 16772121 17319854 7617856 15578693 15692757 6265708 19760038 8543130 16830057 11802208 3383140 3394698 9581822 8944330 7870220 17446524 17904354 19172584 20853055 1554892 13538703 1803175 3942983…
unilateral breast carcinoma	10	10671665 20087652 21070440 7417963 69205 9679733 18444533 15454191 11682285 1247967
