# Supplementary material for: Knowledge and Theme Discovery across Very Large Biological Data Sets Using Distributed Queries: A Prototype Combining Unstructured and Structured Data
Source: PLoS One. 2013 Dec 2;8(12):e80503. doi: 10.1371/journal.pone.0080503 (PMC3846626; doi:10.1371/journal.pone.0080503)
Supplement: Table S2 — Gene occurrences in the literature. A three column tabular representation with genes, number of publications and the PubMed ID’s of articles containing the gene term. (TXT) [file pone.0080503.s003.txt]

GeneSymbol PMIDs_count List_of_PMIDs
2'-PDE	6	11585785 19665065 11548049 15231837 3000146 3743655
7A5	7	6802541 18207300 20394728 17047076 11509952 12681279 10680843
A1BG	11	20116414 2591067 7571919 21591266 11912167 7985993 15461460 21732554 8930072 10626036 1354420
A2BP1	15	21355681 16805428 15148587 21346316 10814712 17503474 20153395 20724451 21654704 20724578 21309755 10829067 11471052 12446258 11303786
A2M	121	6194700 11704888 81150 8619440 8625379 1706352 10943700 10936700 19692916 9843780 9836714 21320498 6663071 10103050 9787474 13678703 20637261 16298998 14759632 20105438 12966032 15130954 20381197 15793779 12123860 12116268 12133586 16402284 16034120 11166925 11290389 11281447 15023809 17924982 18028912 7679066 2447076 9791055 9811940 2475424 10462112 10454160 10477120 10477119 7533769 15931081 10…
A2ML1	1	16298998
A4GALT	7	16507021 20971946 16563048 21092013 10993874 20053607 18067504
AAAS	371	18292317 18292315 18292316 16497905 16497906 16497904 16497903 17880786 16098009 18172684 14646395 20185703 17781920 17782363 17833699 17833708 17790631 17738963 17777258 17838602 11701718 20447142 15384895 16609705 17758079 17737988 17802211 17777337 17831291 17780962 17759382 17745745 17811019 17809204 17755684 17739638 3832437 17807979 17744975 17742859 17778188 17731471 17780810 17780794 1777…
AACS	17	11602366 16055091 12623130 20102333 12771310 10434408 18514076 10999581 15992942 19085696 21194556 19219059 11202287 21307588 20205035 10412220 16332548
AADAC	2	20542992 19339378
AADAT	2	1542428 12126930
AAK1	11	21372529 21464124 10380931 10625686 9864361 12956961 18657069 14565955 10087264 21802010 14617351
AAMP	12	12426507 7743515 19272309 8683944 10587234 19535145 18634988 20002975 21172430 8660919 11969303 18634104
AANAT	125	14578935 18569588 17901569 12111543 18038140 16427617 11325593 11316327 9858557 11336675 11316744 21790603 10024876 9927331 17600215 18304484 20210853 11719065 21618440 12457232 11393533 20878329 15632116 9838107 10085157 11574476 21062865 21063065 16869299 21437622 20196559 12622837 12629487 14575881 10319816 16805813 20185327 16426074 1379862 10722724 18794762 16207298 16687309 16679554 1668727…
AARS	21	16101309 11310981 10933263 8662929 18713004 4861180 12409904 21606343 16085368 19609925 10102815 10229702 18775898 10671174 18597544 15678872 11810386 20339878 21115117 12798504 16364448
AARS2	1	21549344
AASS	8	3099315 20925397 16652197 4082707 19056660 1454190 19083499 5796356
AATF	15	17954683 19508211 15207272 14627703 20927647 14761944 17006618 19082544 19911006 16804856 18544032 17065240 10580117 20127554 18341201
AATK	3	18256691 12884081 17379774
ABAT	9	7144836 15031 11679956 10890504 10814712 6395727 12360484 12684215 11981754
ABBA-1	1	17497115
ABCA1	995	17412755 17405904 17550732 17521614 17416521 10882340 10873640 9886914 21345437 21562267 21530801 21420943 21315358 17553166 17510946 10704631 17868647 18327390 19729862 19553242 19682978 11445077 11427487 11309399 16607034 16823483 16225879 16818617 18429932 17992262 18706283 16512948 16505586 16495141 16446539 9649568 14576201 12952980 14613201 12897186 16357317 15492319 16495173 16373613 16410…
ABCA10	2	17541169 12821155
ABCA12	39	17684380 17986308 8106750 21928690 10431237 18632686 19664001 10383737 20166009 15980630 16847209 17082782 18341575 21616586 18262308 18284401 20672373 16477081 10431238 17508018 17927575 3919000 12915478 12697999 17611579 19353943 19556209 16481150 16902423 17034544 12706902 16007253 16007249 21168995 10581368 19262603 19282840 16403385 16675967
ABCA13	3	12706902 12697998 12706902
ABCA2	32	18348684 17541169 18336955 11309290 12454281 17415208 16928819 10070958 11178988 15093135 16738483 17121837 17266523 16181433 16752360 17029687 15850583 17488728 15238223 15155565 15649702 10551840 21041019 11478798 12483687 15999530 16539677 17240058 12210128 12363033 15340233 1552943
ABCA3	70	16982851 18360721 18024538 17577581 17575475 15369786 21464189 3862359 18463677 16798578 16467360 11718719 17540762 20461691 19220077 21189475 21873242 15044636 20863830 16641205 17267394 7543087 9506635 16316951 10736747 16728712 16928819 16857811 16847209 18492541 17597647 10502556 17618459 15531465 16959783 12721631 15358727 19902402 16158173 21586796 9516823 15465012 11940594 15550377 1757424…
ABCA4	126	16896346 21554544 15373746 10859505 11328725 10874631 17893657 11328725 11923272 16638746 12706902 12824224 15192030 10634594 12876836 20809774 11385708 11256068 15767907 11138005 19959634 12754711 12592048 9466990 12202497 12799240 15347662 15494742 15064680 21296825 21567910 21464132 15161829 21703980 20633576 20647261 20532522 20661590 21156790 15067110 20238033 17982420 20138608 11857735 1654…
ABCA5	8	17289887 17188459 20382126 17541169 9202155 18827354 10431237 12504089
ABCA6	6	17541169 17188459 12821155 12970790 11478798 12150964
ABCA7	31	17541169 10873640 11435699 16376881 17973979 18429932 15520449 16607034 15930518 21173549 21460840 14592415 12917409 15347662 16738483 12727224 16788211 10739657 11355874 11178988 14570867 12925201 16158173 16185294 15550377 19620656 15593299 10431237 20445153 18793613 11095984
ABCA8	8	12150964 12821155 17541169 17182234 16738483 11478798 16445568 12379217
ABCA9	4	12821155 12150964 17541169 16445568
ABCB1	607	17445775 17312388 17466917 17460550 15901850 16041239 21950051 21825263 21840870 21110023 11313874 17148776 17828752 21636342 21584288 21327421 16377077 17085864 17108809 7910522 17088897 16766035 17112800 16996216 18080812 17429432 18076962 18156365 18303963 17973979 17259950 17192769 18195111 17932689 18347152 17876342 18310528 18280247 12082591 21368751 21383650 21302361 20368717 21311410 2085…
ABCB10	3	16710701 15215243 16712920
ABCB11	55	10579978 17452236 21691113 17181454 16039748 18692205 18987030 16799996 20163776 1404622 16282361 21055686 18381223 21335620 19840255 21490445 16137474 14701720 21501604 20955958 21766090 11870371 19260995 20232290 16763017 18395921 18188816 16868810 18395098 18176959 19177487 15300568 16871584 16941683 17264802 16749857 19571440 15248112 20034695 20214736 20683202 20583290 19408031 19443023 1804…
ABCB4	65	19584064 18221610 15930516 18376240 15258199 11943415 19261551 20163776 17187437 19018976 21119540 15252144 15499194 19753442 17574631 20955958 21055686 20650928 20488799 16137474 21353662 21310683 19840255 19840247 12360485 20422496 14752830 16500904 18188816 16763017 16868810 17535422 19408031 15248112 12536246 10767346 19309458 17273143 16622704 17264802 12040753 17523162 10767346 20887599 778…
ABCB5	19	18202660 12960149 15205344 17885581 18279661 18328422 20682318 18202660 11689955 20302569 21657155 20977885 11561076 21652540 19477512 10362784 15899824 20487690 19093230
ABCB6	16	19549895 18279659 21266531 20823549 18160489 16752223 11955620 18771089 16791740 17661442 21199866 21118089 10700175 11977179 17168567 17006453
ABCB7	11	17192398 21380928 20522547 20093295 20862391 17192393 10341278 20393584 18637800 19692701 10700175
ABCB8	4	19147539 19248758 21046154 16710701
ABCB9	4	16710701 18434309 10748049 12679854
ABCC1	96	12729805 21317832 16752223 15773906 17569216 12166651 21163869 20842442 16763059 14973057 12684054 11439001 16914551 17489102 17445775 10716986 19638449 8683726 22029974 16783964 19232821 18619955 18205550 19513507 11509122 19107762 16620787 17323126 21584288 21435954 19647055 18006847 20368717 15970668 20923933 18851956 14641820 17979652 18721111 18690712 19636555 17169333 17568400 20109555 2045…
ABCC10	5	21628669 10070958 18445659 16857811 15724843
ABCC11	30	16752223 16444273 19601896 19644513 11688999 14965249 14737075 9407953 17394018 20718756 18310281 21423094 21165769 18037328 17952630 20937735 19625231 19383836 12426569 11483364 16359813 12801629 17237272 11483364 20703243 19557017 20081888 19710689 21187511 21182469
ABCC12	4	11688999 9407953 11483364 12801629
ABCC13	3	15203202 18668432 12445816
ABCC2	109	18680693 16876126 12729805 18195111 17825285 17145840 15499194 17112803 16788565 21451505 12087194 20351751 21059598 17129779 17534875 20124171 16377077 17047488 19656454 16799996 14636316 17185998 19865079 15211708 21266201 16620787 16969123 11477075 19415824 19400747 19383815 18443295 20943283 19421150 19170519 18381223 18926681 19647055 17323126 20124162 19835554 15970668 18695635 21187898 182…
ABCC3	27	20388726 16399368 18207572 15901850 19334674 21531766 19643136 17300812 18593940 18698235 16620787 19647055 19107936 18443295 14570758 17495421 15083066 15072547 20395880 17243165 18087812 19088030 17569508 18313914 20028753 14643890 20847343
ABCC4	33	19429473 20547088 20360301 21615622 12499391 21118085 16399368 19601896 16357150 10592235 10070958 16282361 19200023 21571869 18513968 21256783 11509122 20855458 11791212 18162393 14643890 18305154 19696793 17959747 19399588 20395880 9407953 12925201 17943230 20627496 19142964 10470083 17229149
ABCC5	21	17229149 15072547 16891466 19429473 19601896 16357150 17182234 19200023 10592235 15182435 21449672 19359404 19879105 11483364 10438534 16516478 19142964 15861033 20869459 16387624 16116030
ABCC6	126	16374464 10454592 9579557 16392638 12384774 11702217 11692167 15499194 20226001 12810839 15727254 16835894 17617515 12714611 17327402 20443931 17309461 16854481 12176944 21435020 21397982 19483196 21281810 21179111 16086317 15996518 16086762 11439001 15382558 18347285 15604549 20075945 21852556 10454592 19284998 19298904 16905958 18695775 19341707 19339160 16183260 12850230 15086584 15098239 2153…
ABCC8	102	21863614 20215776 9804555 16429405 17378627 5008828 17213273 12606521 19342262 18664331 8650576 18279778 17823772 20042013 20685672 21214702 20469787 12540637 17466004 10893240 2669541 18758683 19165222 18767144 18450771 9703328 18577347 11502255 19273354 18537706 18547237 21463240 19254908 18691054 14981344 20938745 21049026 20922570 16885555 21422196 15115830 20573158 19318379 20863361 11289470…
ABCC9	7	10490095 18691054 18936737 16387624 16563363 19952277 20627496
ABCD1	81	20626743 20626744 20626746 19038055 19787628 16412981 21124336 20166112 20228476 12374760 12719378 19406244 17973979 12175782 17260006 17092750 17885581 16087056 12761339 9278636 21145416 11438993 11422379 16213491 17029209 19892968 15307608 18585430 19406751 11270616 16331554 20859837 15192815 21340162 21273699 17509471 14767898 14759639 15924749 11748843 11739809 21321028 21209459 18206987 1548…
ABCD2	65	12761339 19628796 19628807 19803400 20864662 18854420 21865578 21992608 12698014 19545243 12374760 19406244 19576089 20636834 20947856 20634480 15489218 17630483 11422379 21145416 21299488 21228295 9278636 21276596 17258668 20164775 18585430 14654352 19448785 21382204 21382209 16249184 17686565 17602313 21646467 21708357 16223892 19556026 19717021 19520988 16763186 19150868 19372450 20855130 1920…
ABCD3	12	19406244 15800013 18665385 12761339 11683726 21375604 9278636 18178290 11422379 18585430 8879203 17602313
ABCD4	3	19406244 15800013 9278636
ABCE1	16	11909526 18788636 16275648 17885581 12634357 16421098 21543480 17355973 21448132 18160405 15703437 19879105 11260467 19657357 15809757 20372810
ABCF1	2	17119950 10070958
ABCF2	7	16996567 17885581 16827111 20973270 16752223 16931541 16203778
ABCF3	1	19266166
ABCG1	211	16187691 16182288 16181433 17141191 17761632 12668685 18827892 15507847 20170635 17322416 17587765 17521617 19376519 19717637 18640393 18668433 10918070 21138980 20139031 20203311 18924609 17082211 17088262 20170744 10918070 12454281 15292368 15319426 10639163 17020879 21338792 11093066 15777536 19539140 19146988 12091489 17187964 11350058 17095732 16901463 11856881 16352604 16357317 15891397 126…
ABCG2	558	20691148 21109989 21311724 20574995 21103975 18182157 18245481 17919779 18234970 18157683 17932252 15901850 16041239 16024622 17131346 11043579 19659474 19578740 19027347 19552623 8192558 12682043 17159598 14579240 16181433 16196494 17938326 11688982 17460607 17927879 20200437 10677291 20208390 19835554 19593328 12379930 15059881 15051492 14613996 1972154 17575116 17534875 17569216 14708587 20846…
ABCG4	18	16181433 18668433 11856881 12183068 16524875 18508037 19286612 19270375 11606068 12137944 10431237 15240127 17916878 17990087 17101031 18038765 16902247 12454275
ABCG5	135	11668628 18581044 21209088 18227492 16445847 15816807 15930516 15930515 14504269 14701720 3356951 16352607 11099417 17393229 12562824 11186392 16428624 20505021 15683829 16181433 12601003 12611906 21941532 19019257 17055487 17095732 15121760 15209530 10625028 12878214 20130116 14685799 12679197 16083725 15175362 2250029 20521169 15520451 19306529 19270375 12150943 17459188 18522623 17483372 19112…
ABCG8	140	21372506 2250029 11186392 21209088 17114806 18668442 18581044 11668628 20235787 12562824 21274884 17393229 15930515 15930516 15816807 16445847 16352607 14504269 15175362 15262185 17095732 17055487 16428624 19019257 15683829 15696852 12611906 12601003 16083725 12878214 10625028 15121760 12679197 20130116 18718125 19588734 12401885 20832797 21039829 19270375 19306529 15520451 21335620 18522623 1768…
ABHD1	2	10704286 19073140
ABHD12	2	21199494 18096497
ABHD2	3	21466387 17980156 17505500
ABHD5	10	17187067 16181472 20370797 19208393 15127008 20528790 20307695 9469583 947894 18644654
ABHD6	5	19793082 18096497 18360779 12136125 19767452
ABHD9	2	17406891 17437806
ABI1	80	19855047 19837818 19893533 19855379 18182106 19769575 10645425 18408046 19705149 21172816 17092320 10872217 11439132 9351242 20490504 16365038 11737778 17418142 9869399 9862504 12713537 20193272 8197457 7910981 11678280 19624469 18365246 9807815 11540887 19460982 12662310 16805735 12194854 19847119 19348568 9165752 21586729 11439132 18815787 9161030 1834244 942051 11139577 12045268 11997372 11728…
ABI2	28	11997372 18161990 12646559 19855047 19769575 10872217 7476373 16365038 19460982 9862504 9869399 18365246 19624469 942051 12662310 12194854 9165752 1834244 20128877 10760247 9839468 10972885 9468303 12194854 11882947 10527431 11208021 20803085
ABI3	95	20699397 11163205 1379359 10945350 5655425 15197253 17742538 14750521 7827492 12602889 12657652 21172816 14767767 15695450 15695463 11737778 2296602 10594829 10092187 8893542 15803411 8492808 18691932 18701524 16709189 12410810 10753527 10743655 9596641 16463099 14551326 16667586 7713445 9807814 10978530 12662310 20659274 16649111 10753527 16805735 14671022 9891417 20013031 18179780 18315698 2146…
ABI3BP	1	15741276
ABL1	85	10454801 11368359 11994738 18082628 20875554 20881409 21431633 6815816 18656692 19679008 12759926 10822991 20082857 15193448 21391972 9500553 19055671 20633771 12203778 12823349 12400616 12419580 16683885 21435002 21629288 14534335 11423618 21528941 18538733 18538729 18401417 21454413 15756589 17888034 20659155 20729815 12667992 15254401 17728284 16213363 16541397 15949566 17488685 16943190 18068…
ABL2	13	8674338 3482477 7459189 12594241 8350924 12406085 10988075 15765532 20841568 16943190 2571206 2089617 9288753
ABLIM1	1	16005990
ABLIM2	1	16005990
ABLIM3	1	20200238
ABO	4601	20132170 20415899 20224969 19843303 20420632 21199361 20430223 20402064 20002276 19932984 18789630 18832933 18160595 18832934 18513251 12410371 12418412 12405439 12395442 12424721 12410584 12423520 18392705 18374126 18405820 18388504 20869654 20514537 11352120 11345596 11342465 12088984 11369661 11342253 10873628 10874919 10883532 10870125 20822188 21698836 14419718 21696040 20306303 20309936 218…
ABP1	70	18167357 8580760 19669789 15917798 20887896 10516113 8858826 7486253 7592943 17376160 8110838 9684362 9664714 20152813 7556613 12930721 9151448 9232903 2991266 16223764 9232903 7650489 19450133 19386534 16489678 8013348 11851907 3011774 17030542 16649105 9804548 10467038 16807827 17700358 1922386 16659851 12928901 11289598 16594015 8335689 8756592 21733909 16492472 11738384 21730182 21715649 6892…
ABR	2173	15999670 15999789 11270489 9226046 9280628 9226333 8290301 8290298 8121687 8290300 8844183 8851286 8841717 8855395 9157175 8834973 8839361 8839729 19775002 19322084 19608339 19792055 19655333 1524805 1383185 1395329 1526361 1397763 1397756 1397757 1487098 1397762 9472745 12354695 12400168 20302911 18776711 18837227 18698269 18839574 10891641 10882046 10905399 10878176 10890735 18389413 10748325 1…
ABRA	16	11288093 11952894 12076769 8980624 11285261 10699251 11849704 15313182 11483276 10445030 113460 9025691 11489167 3042768 10225900 15659428
ABT1	3	15660422 10567516 12067652
ACAA2	1	18371312
ACACA	15	17235183 16760380 11142373 15607423 9530626 20816383 20002363 7918405 19846279 17123942 21183046 18990725 9729411 19392830 18052940
ACACB	9	19846279 11904358 16505253 20514549 17591683 20519229 12588201 21051750 20799892
ACAD10	4	19639238 21237683 17557415 15560374
ACAD11	2	19639238 21237683
ACAD8	4	17498629 15505379 17924841 12359132
ACAD9	8	21237683 15347768 20816094 20816087 19639238 20929961 21291456 18836889
ACADL	2	20864652 5456549
ACADM	16	18836889 19780764 8666240 11409868 20923556 15832312 11388605 1968047 1684952 18478588 16617240 20434380 15915086 9448912 19673949 19054139
ACADS	13	18836889 16926354 21325261 18054510 18714522 21500142 17072495 18372903 12706374 20443061 20376488 11741998 18523805
ACADSB	6	17317257 7759115 15273505 17143180 17945527 18030310
ACADVL	6	19923602 19208414 17885589 18156936 18670371 20480395
ACAN	5	20849819 18950289 20645581 21743019 2663581
ACAT1	87	19202308 15319423 15308631 11353332 11352979 18393248 10438503 17390588 17691824 11108732 18971544 19336931 11071899 20101629 18466422 12871160 12975367 14615411 15851589 11294643 11264983 15961790 21321313 10623671 19217763 19049899 15253151 15961790 19129948 12080065 17317257 10727436 11238462 10777503 11108732 17803269 1587849 17497288 20870032 15538545 21514367 16647063 16144700 16730694 1675…
ACBD3	2	17418793 8395460
ACBD5	1	10891439
ACBD6	1	12049664
ACCN1	7	17594399 17376794 12203774 18265407 21715637 16879881 11726928
ACCN2	2	21036899 18349698
ACCN3	1	15051137
ACCN4	1	19589459
ACD	1252	18949009 18165088 15046985 18372246 18374298 18312308 17686520 17727778 17720076 21039456 20841411 20453540 18679100 2180049 2313365 2316400 14171937 2182167 3209126 3144183 3776139 8835830 8965736 8839994 9234597 8313556 17621025 17627649 17612952 17607101 18697290 18255356 1356648 8443397 12408520 12402991 9819404 12399763 15556705 15592339 15573640 15567951 18833063 18498338 18833059 18819404 …
ACE	14709	6095846 6095894 6095547 6095384 6095490 6209694 6095825 6096340 10458510 10470987 10463502 10446079 10454458 10211343 10470860 10467080 10467627 10454457 10454456 10454455 10458642 10454436 10478702 10478701 10450833 10473016 10451035 10455471 10466921 10478631 10464907 10444586 10476251 10456379 10459973 9863819 10462466 10462459 10452277 11223874 10452281 10465063 10463048 10454299 10477143 104…
ACE2	426	17543197 17345782 15549172 12050398 15549171 15538735 15549175 15769906 15825152 10518219 17409278 17600527 17428896 19234095 16387685 18324760 17658563 9932288 9389474 18497476 18502721 15950449 16008552 16001071 16014023 15937940 17692338 17761934 17703127 17579661 18252098 18679036 18660448 12419208 16169905 18250366 14512534 15477383 15492138 9302352 20567988 21115782 20884883 12691672 127008…
ACF	969	20831138 20541607 21554931 21421827 21592662 15486344 15683997 15643425 10880450 17952175 15377995 15500935 15489209 15500946 15504245 10022989 9923929 10069462 10470103 10470283 10462473 10450559 10478827 8308175 8124666 17607098 17614491 17238822 17250435 17723352 17402459 20705399 10902384 10874009 11606415 10893436 15522837 15536336 15896454 15704093 15877900 15904466 15751047 15981116 160129…
ACHE	186	10128395 18720682 7904778 10131057 10131050 8299725 8291056 8313939 10464429 15715671 15696669 15693509 10037141 17937073 17937069 17937074 6520741 10897240 10874122 10869390 8832275 7240727 12043848 19610177 10118972 10351801 475593 18286749 18273963 20131629 16832351 10345733 10345725 10345700 10345701 10345724 10345734 10345732 10345731 10345730 10345729 10345728 10345727 10345726 1247634 3913…
ACIN1	1	17409846
ACLY	9	17409446 18028382 22012398 3510585 8088842 20693577 9740054 18922930 9195992
ACMSD	26	9219096 15522828 15229365 1880630 17288562 12140278 18320257 12224625 17048193 7671148 19843166 16711654 9657528 16807375 16939193 16939194 9591240 6147399 11758903 16131206 12042425 17896587 16716073 4067666 15206762 15206789
ACN9	2	10103055 18163977
ACO1	25	2850791 15692048 12416623 8624440 7754713 9848229 11702702 17113082 3248382 9666474 16531096 18850095 21170714 20040065 12172802 20574843 8292780 6024777 17876532 9578456 9090838 2081596 8640724 9630501 15604697
ACOT2	3	21212523 21094633 16940157
ACOT4	2	16940157 16141203
ACOT6	1	17613526
ACOT7	3	19548526 17514357 21212523
ACOT8	2	16141203 20340065
ACOX1	14	18565938 18493788 18536048 18470630 7876265 17090698 17458872 20211155 20195242 19659692 18788595 16773508 19256553 20466441
ACOX2	2	20096344 21343950
ACP1	129	18262048 8364553 18505045 2591339 2556341 8033977 21434423 16762482 15988697 8522318 11369750 9972099 3932126 12694235 6961884 7151307 20805743 18786445 293131 1627603 14246708 2912887 3208681 18451055 19329262 12429372 3481680 7292253 19246900 11691646 12409270 12418966 15368606 15359537 3130837 1914521 655631 1190738 1190739 12937946 6490004 7325597 6268125 3009301 7615297 457131 8718786 150598…
ACP2	13	15518537 2595451 19550039 765203 14980410 10624515 2843104 2998281 2854522 11755183 9437868 2884102 2154397
ACP5	7	1879680 20705772 18365835 15645427 15583005 12031664 17593491
ACP6	6	15518537 12031664 16685394 15583005 20925339 16734677
ACPL2	1	21790008
ACPP	16	8129483 10026460 11278946 11716691 3664638 1713142 8244395 7795600 10755371 21233187 2575485 8774111 7524903 7951074 8885500 3651390
ACPT	10	9301676 11352146 11386476 12734762 8870525 20234761 15219672 2727817 10949942 8797239
ACR	1708	8823704 8975283 8810683 11304890 9311442 10725815 10757608 10743809 10739006 10725852 21747326 2816492 2584809 11228849 20734998 16380747 16387147 16394642 6210060 17665878 17722362 17705662 7594746 7497537 7480657 7591871 7480654 7578859 18836751 18466769 18514952 18507099 18378108 18089623 21571791 18593759 21620125 21658310 21618694 21632687 15549141 15693010 15693001 15707416 15707413 2054105…
ACRBP	1	20876808
ACRC	20	17664480 20965391 11352309 18281761 11714101 16291583 9834817 19958628 15613901 18343739 10763646 19109398 19169045 16251201 10631458 16965244 16619589 16552436 1735081 11361680
ACRV1	3	8547483 1765564 8288254
ACSBG1	1	16371355
ACSBG2	1	16371355
ACSL1	19	16357361 10903328 15683247 8593930 13671378 15375612 21586696 18269178 21366874 19880178 10518211 19648649 19389960 17028193 17553476 21328461 16772660 19429097 16705061
ACSL3	17	21328461 10776761 8593930 19922823 15683247 15913974 21347510 15184867 18003621 19617635 10549291 15337753 20605918 16772660 17761945 19737935 19756806
ACSL4	15	15683247 17931399 10954726 21242590 16464908 15657900 21085606 19166906 19617635 21385576 16276108 16734680 21307243 20186809 16772660
ACSL5	10	16772660 18228202 17495181 18806831 20470896 17761945 16263710 19218499 20798351 19459852
ACSL6	6	15683247 16827919 16772660 17030554 18718982 16357361
ACSM1	2	18632593 20185149
ACSM2B	1	19634011
ACSS1	1	18719582
ACSS2	2	19720289 19445015
ACTA1	47	19648653 18487519 20850316 8258301 17927910 16948949 19553116 21370490 18976909 9682444 20888934 15072110 16501887 19563543 18461503 16230791 20303757 15198992 16427282 20452215 10192379 20200949 19562689 18719582 16477620 14733965 17387733 15336687 10619715 20179953 16288873 15221331 19181090 8001974 11001821 21303860 3758481 16945537 16945536 20621480 15520409 15468086 15226407 15236405 1248320…
ACTA2	16	17674196 2773795 20734336 19586843 19745835 17532234 20146266 20130469 17994018 21248741 20368191 20089665 19639654 21361780 20689142 2842863
ACTB	56	20153286 21199677 20457058 17346803 17522076 20838605 20824057 18492850 2018353 15543203 18650282 18472253 18684503 9811473 15555571 10344733 10582679 1505215 19716327 19896917 20804730 20865032 12200519 11476540 17611901 2055461 19101162 16777070 3699852 18191039 17257226 16643647 21125333 19544972 20031021 14520413 21510983 9687475 16211407 15958182 20038437 16676145 21122122 10378372 20579188 …
ACTC1	5	17947298 20962417 12707239 20441232 19467449
ACTG1	7	18804074 12485990 20417300 19548389 8941379 16773128 10783262
ACTG2	4	2182076 19797053 15771727 17893650
ACTL7A	1	10373328
ACTL7B	1	10373328
ACTN1	6	18408146 17660802 9102201 12099693 15771727 17167543
ACTN2	14	20554076 11440986 9245597 1505962 20223368 1339456 19967710 17097056 20933605 18719582 21500107 19150855 19696509 10548523
ACTN3	69	20010124 19967710 11440986 20845221 9309713 17300045 21112313 20734058 21254885 17289854 21472630 15817725 18801770 18178581 19405879 18637739 9887130 17627799 20966103 20886650 21169237 18794725 10610713 1339456 18470530 20013558 18718976 18354102 20069311 20148371 20044471 20089531 20222007 17560787 18651373 17211191 17339648 19696509 19544227 17879893 8887951 11412144 20005538 15977791 1798690…
ACTN4	34	17668415 10644690 19357256 18594871 18765526 18726620 15364540 15048094 19585264 10700177 20519146 12761234 18348187 10700177 16837921 19151661 18617516 10656685 16647953 15771727 12617336 14523896 16251236 21078666 17960614 14730545 20083472 18436095 19956976 21085685 15627790 17968527 17082197 19142020
ACTR1B	1	9492049
ACTR2	2	8307945 7927363
ACVR1	33	14668502 20933273 20716560 21287356 19300893 19400542 17572636 18854405 18830232 12672843 21831921 2474605 19029982 16642017 17103447 18203193 19926132 19795179 19796185 9144353 10564272 11222140 16978057 17077940 20736820 17351709 9467011 18780779 20739376 19099712 10660046 16596263 19795179
ACVR1B	6	16596263 12097290 10698204 21063444 17609433 19641179
ACVR1C	1	16596263
ACVR2A	6	8487690 18256278 20886391 9409206 18436533 20739376
ACVR2B	11	10598584 12459784 11334431 18436533 16622178 12712813 9887130 9916847 11062482 19638618 18780779
ACVRL1	43	16611103 17206283 8242742 20345718 20056902 15880681 18498373 16525724 18544690 18543223 18831062 18949376 18972437 12752572 21158752 16470787 9420335 16542389 18792970 20414677 17224686 19203775 16829353 16752392 3658675 21378382 16969873 18285823 17786384 12114496 20135064 10751092 11062473 17641482 17432733 18607909 20929677 20848592 16705692 10625079 20501893 19015642 12050147
ACY1	13	10516434 21128244 10575361 7957394 6248297 7974002 8649854 8394326 16274666 8142002 3471391 5963306 1707030
ACY3	2	21128244 19486448
ACYP1	1	14992377
ADA	3136	14967164 14990221 2089134 2077254 2128226 2078332 2086683 1964096 2081198 2081183 2088626 2088622 1965497 16951809 16958291 16540297 16442201 16956117 16941793 16954414 16940883 16905365 16102836 18673302 12360214 18562134 19004164 7948143 7929989 7924873 7950182 15797469 11908343 11307267 11101360 11935569 11302004 11908348 11314481 11314109 14307350 14291551 14331717 8829244 8827819 8825872 880…
ADAD1	1	18369459
ADAL	5	15075888 14661537 17950365 10392415 16245011
ADAM10	263	16236709 14761956 18832016 16873664 20080350 12065657 20224284 20136654 9818177 16676357 21030569 20805102 17965014 19434087 19298600 18281486 18971959 1627459 21236490 21570469 21441465 21611732 21368228 21196064 19344981 21289607 21428937 18642355 18676862 17557115 17428986 17290285 19767822 19650880 21671920 8943233 7666512 11032903 20655461 10225955 20658692 11928810 19144697 14669001 1934613…
ADAM11	6	16729981 10433968 17703201 10508654 11831872 12088751
ADAM12	93	10788519 16607276 17189408 16455653 16139919 18801731 18832016 16061220 21493715 18081311 15586220 19736612 17701664 9777970 19266495 15967414 15994630 17548045 21671920 21518768 15364951 20951132 9469942 9867633 12397684 12952982 11092816 18785180 11756466 18621736 18342566 15546732 15280379 10788519 16198565 16213489 21103624 21330122 19837132 19769962 10329602 20218926 12755001 20305677 191842…
ADAM15	52	19487280 20851104 11697891 18679595 18387333 11839592 16164409 15586220 15618016 12706885 16268472 1378718 18695922 18774960 7666512 18281484 20227692 15337756 18956757 12815633 11112695 18390692 18434327 12243749 16401770 19666115 18518760 21906355 19229865 15263807 21196774 16894352 10916158 14534304 9244301 19601833 15818704 19718658 15950787 16035044 19207106 15756594 16797059 13679040 117419…
ADAM17	205	15292243 19255780 18676862 21361056 20235233 10882063 10640747 16676357 18757423 21205091 8575854 21357274 21407195 21435459 18393804 18393803 9818177 14614858 20026129 16179345 16236709 16541467 15026328 12972643 18971959 19434087 19298600 14669001 19476501 19299578 19346138 21570469 21411748 21563828 15471881 17428986 17355261 20976004 20826789 21030569 20976179 20658692 20553913 19767822 16041…
ADAM19	33	11116142 15292243 18089780 19255780 12006600 12463424 18458692 12482604 19767822 15936750 12682046 21239057 11756466 16827870 19601835 16900093 8691059 11814695 19079262 17344430 15901844 19727588 20460109 10655064 21270819 17207628 16884740 12615925 21492148 17112471 15896713 16772875 17072319
ADAM2	20	7600577 20227107 16407499 15949939 16407235 12095680 17439939 21302280 19129510 19443142 10837118 20400072 19342015 15194697 11882657 21060781 14510675 12711316 16870943 12568724
ADAM21	3	16520872 16052496 16824663
ADAM22	23	20156119 18593599 18832016 17681454 20658692 15882968 18762889 21671920 17884303 17703201 10433968 10524237 18440780 16990538 19118165 16522342 11296258 19796686 9581771 20463223 16868027 19692335 10677254
ADAM23	19	10524237 20658692 19089928 14661055 16103878 20235233 17333391 18832016 15505805 10433968 17284367 17703201 21671920 19549921 14697522 15862898 19796686 20851106 19477226
ADAM28	22	19527685 21329817 19580958 17597069 11389903 15883027 9818177 17047053 18314593 16836973 14534304 20971063 10212222 21782798 15013428 20112342 16052521 20450360 18690470 11867223 19601836 12037602
ADAM29	8	18726420 10512762 21618342 12463424 15802535 19340428 10644455 16840197
ADAM30	1	10512762
ADAM32	1	12568724
ADAM33	78	12589337 9882486 10569988 15007338 17339047 11756466 21179102 19265133 19255780 18042143 7966841 16784537 16773130 14720258 16650044 18752037 19236319 15196271 15208587 15208095 17208589 14764626 14999429 12683965 20524005 16839403 12535637 15144468 12885268 12401189 20227692 20156753 16266671 15555945 15387895 11069818 20627928 12843991 9818177 12139312 19146844 15790975 15766253 10212222 158794…
ADAM7	9	12589653 9322939 16407499 21618342 15883027 19855936 10212222 11514362 19435634
ADAM8	47	12372841 15454013 14761956 11050116 17339047 18691140 18975331 19255780 19625177 19469654 19373511 15580619 20826683 20856819 11897369 20683884 17270707 17106710 16542157 17548045 20605457 20453887 18982161 18566576 15623614 20194813 16251041 15087305 12135759 19575316 19601829 19737139 17979891 16772875 12777399 12914779 17124430 12135759 19766586 18811590 11341326 17895248 16154205 18287572 216…
ADAM9	57	14500695 12942322 12463424 20099300 17018608 11955914 15292243 16622847 19505527 19473694 20691256 18393804 18393803 19237226 16236709 15205330 17428986 19003995 19298600 12135759 18832016 18061340 15066986 16230393 12054541 20473280 19183255 20736367 11831872 16230393 20672324 18762209 19601830 12942322 9920899 15739225 17920749 12000744 12135759 16624814 14751233 21064090 18393804 17971015 1271…
ADAMDEC1	3	12037602 18449420 17956337
ADAMTS1	48	19404339 19396027 18380533 19396167 16690049 16641089 12909644 16936124 12049787 12054629 20665671 20795945 12584168 16511810 12379262 8995297 20647566 19522863 1600245 15625312 20840749 20631403 17073862 10438522 12814950 15231699 18174457 8975721 12716911 18787072 19027488 9758703 18775505 9321387 9042775 18219317 18787072 8995297 15800625 19759260 20484033 19007777 16949904 15659705 15967414 1…
ADAMTS10	9	19396027 12525539 21858451 15355968 19087875 19696795 21402694 1519650 18567016
ADAMTS12	3	19638407 17895370 20412686
ADAMTS13	433	20432945 20141578 20118067 19652891 19630785 19657314 16203734 19399522 19652889 19655700 18397340 18422775 20379104 20371960 16322474 19494376 19470435 19478051 19498156 15869605 12393505 12556937 12172456 16388412 16388413 16405838 16411392 16468327 16446859 16388423 16385234 16388421 16388419 18989146 18835837 18988930 18986390 17719316 17525362 17725738 18528825 18240172 3519788 11499801 1629…
ADAMTS14	3	18790654 15913795 11779638
ADAMTS15	6	20590445 19458070 15073121 16152618 11867212 17467974
ADAMTS16	3	20128818 9136030 9324020
ADAMTS17	3	14730609 1519650 20375329
ADAMTS18	6	19458070 21047771 19806480 10828014 18398821 17167179
ADAMTS19	1	19508998
ADAMTS2	9	18973246 20647566 15373769 18084737 16556917 11741898 17929299 11167130 17118335
ADAMTS20	5	21041365 9924934 12514189 18366142 15939373
ADAMTS3	2	11779638 16556917
ADAMTS4	48	15935069 16630594 12379262 1600245 11254106 11217446 11062235 16003758 19944557 10770646 16200461 19052845 20217136 11689892 18671975 17355265 10785405 19607802 10438522 12114504 19506088 19071032 15023381 17922681 15161923 19840795 14534304 11854269 11167130 11549684 20625753 17295438 20664926 21225593 11311239 15800625 2760736 18328163 11068207 20113225 16723216 16584876 14701864 9742213 147448…
ADAMTS5	31	15659705 18992360 19052845 16003758 19671700 17360199 16630594 21246622 16200461 21337391 10770646 20217136 21624477 19607802 10811842 17922681 19071032 19889209 19840795 11167130 20595291 21055468 18328163 21225593 21749862 21566131 15800624 15800625 18433719 15641100 16406703
ADAMTS6	2	16129570 12697333
ADAMTS7	3	12697333 15192113 21531266
ADAMTS8	4	17073862 16152618 20513153 15800625
ADAMTS9	22	19052845 15939373 21041365 19815638 15880812 17403680 16537537 16799631 10936055 18372903 11358799 12697333 11912201 12958120 8691059 17922681 20513980 19963134 12514189 18567820 18449890 12907688
ADAMTSL2	7	21858451 20862248 19396027 21415077 17015622 21683322 17509843
ADAMTSL3	3	17597111 14667842 21239144
ADAMTSL4	5	20564469 10802644 21051722 20141359 20702823
ADAR	126	21310295 21078670 21211811 21370041 17662847 17662844 17662845 17662849 12045112 20402681 19751800 19759011 16536805 15901501 9108012 11041852 10438602 15103076 15093687 15103075 1315118 15723784 19734877 11186391 17428802 7937998 10523667 7565688 19710021 15895094 9463389 8474445 21289159 19106622 10331393 17662848 12163487 15530657 9020165 12029160 15146470 10331393 10688364 9895317 12396729 98…
ADARB1	6	8426836 16733555 9143496 15183604 19139135 10894545
ADARB2	2	10894545 16247447
ADAT1	4	10411130 12457566 10675613 11331948
ADAT2	2	12457566 21602302
ADAT3	1	12457566
ADC	2311	12447148 12460146 12461272 12453619 11334280 11312558 11323529 11323798 11323799 11323806 11323456 11326555 11329198 11337344 11334989 11334986 11306763 11333368 16470375 16534447 16518025 16525627 16331463 16475145 16456844 17970619 17963918 17965528 17963295 17957512 17954198 17471288 11283679 17727627 18971846 18842104 5019778 18972356 18972355 18982597 18837000 18676082 18957720 9476939 16671…
ADCY1	1	16895552
ADCY2	1	21460814
ADCY3	1	16291925
ADCY4	1	7766992
ADCY5	4	20372150 20490451 21307140 20437211
ADCY6	5	7766992 15903125 20732959 17916776 18324973
ADCY7	2	9034014 7860067
ADCY8	3	21046358 9184304 20505109
ADCY9	4	20101707 21545619 21515823 11840511
ADCYAP1	8	20414143 20554694 21109983 11968092 17596563 19458315 15654715 20565246
ADCYAP1R1	2	21350472 7851900
ADD1	59	16520310 16450155 16531798 11309661 21248761 20473689 7665618 16043664 18591455 16392768 16970091 17452507 16612241 15699449 1827056 2503252 18800139 18608672 11279217 19199261 12052841 15834274 20838486 17301826 10429360 21339657 8353488 15956459 17003363 13129455 19242491 12924618 9121491 8654925 10340809 10947099 8874496 18398333 19443911 18787518 10481259 16116479 12885793 12951058 12643486 2…
ADD2	6	17301826 18959617 18003638 15963851 12951058 17465710
ADD3	7	16467868 15834274 12810632 12951058 15963851 18787518 10581174
ADFP	20	15682440 16489205 10037685 16968708 17526179 17194897 20435833 17200350 18566308 19717842 16931493 12077142 16936283 9753300 18065384 19843633 19699167 19712591 19700689 17234449
ADH1A	6	16153155 16571603 6374651 19618839 3006456 17204375
ADH1B	87	17204375 17071628 16614111 16571603 17421009 17285601 17268812 20171022 16404797 16385178 21402122 17559546 12798968 19789091 16309369 16970620 15084894 20180859 20477767 19826048 17923853 12802786 16930209 1302043 10697413 9465037 17180580 15886702 20009340 20031627 19185835 21048924 12244546 20806441 20598484 17486761 9603606 16184481 16822169 17471563 17618743 19014920 20568895 15456134 206852…
ADH1C	68	17631643 20171022 20437850 20448861 16287084 17268812 17071628 17204375 12489990 12500098 20401433 17285601 17421009 16404797 16508294 18242813 18268116 15602753 16960859 17134660 14726542 15910847 17923853 20031627 10697413 15375565 16051248 3466164 17257171 15542698 15734975 16675441 16766085 16184481 9603606 20568895 20810466 17718394 15897724 20350778 6374651 20158305 19812523 10424757 201017…
ADH4	62	16938625 20626721 10753524 15551062 7713447 11306058 11313141 11306066 19925625 16503288 16571603 16237392 15863808 11013408 18242813 9197415 7966525 21075145 15096205 6356165 16081420 17257171 15369820 19182438 10697413 8319294 3019553 1362387 1616478 1889753 18848532 2823079 10407146 9825862 9802548 8750240 16220108 9570155 10208639 2547609 11589695 11590830 11173978 19861527 19822198 12787032 …
ADH5	21	11306061 16921340 2451467 11095947 16275904 6401000 1616478 3466164 1362387 11368338 12153842 7721811 20158305 2679557 10697413 10974568 2547609 11173978 12604202 21291872 1446828
ADH6	17	16652391 1593644 7695785 9675900 11306061 19925001 12423374 1616478 3466164 8214434 21291872 18848532 1755855 18330568 12604208 12604202 10975466
ADH7	28	3466164 9603606 8824810 17921519 16385178 7488092 7626124 12153842 9018844 1616478 16180008 10697413 12423374 8780704 17486761 15456134 11102521 7876191 15048643 8727230 10441588 14502680 8195208 8082805 9703017 20158305 19861527 11009184
ADHFE1	1	18719582
ADI1	3	2385548 19626614 15967792
ADIPOQ	88	17786291 19755407 21054480 21073447 20021700 19543786 18384464 15790954 20876611 20395949 20848215 20842437 12068289 20495294 20168312 20688759 21229348 17259495 16443790 17284627 20186155 10918532 16276104 16644713 20930713 16607383 17121600 11344187 20080859 16933180 20443850 18828733 15066919 18259684 15877215 21810455 12598158 18319712 17112391 16788799 16801592 3344216 12660877 17265528 1916…
ADIPOR1	34	21397927 18941912 15790954 18384464 16505255 20125105 14705022 16205883 17272864 15210937 17285539 20061428 17416799 20686181 15877215 18256313 16724230 12598158 17265528 19781036 17686888 16343040 18466348 15277397 17003341 18622492 15918014 19246322 20032495 15983228 17716299 17712104 19120283 18660386
ADIPOR2	26	18719649 18660386 12598158 18384464 20125105 16505255 21240660 16609881 16955209 18256313 15210937 12802337 17416799 20061428 21810455 19208777 19120283 18289773 19631916 17686888 18466348 19723917 17716299 15918014 12865275 19246322
ADK	82	10514077 21635241 16659903 10931522 20686955 6239397 16685255 3087122 12573729 17597075 2850791 19682439 20151224 10368178 6146563 18726651 3863748 2575483 14980666 14977585 18957298 9010939 21275977 8756724 15731114 17272833 2013231 8970811 1313088 10392576 15084715 20797857 18201772 1558945 7791210 16190757 15930047 18835369 9029509 12109903 17056128 17126418 19887673 20043107 16859834 10318703…
ADM	1633	2291452 2286645 2292814 1963415 2285584 1704939 17091621 16668573 17113911 17102095 17100569 2003743 1900687 18948452 3717956 3013099 3521311 6831450 3012965 11100393 11093797 11100663 10980200 11087213 11119727 21160006 20835928 15843479 16086872 16106172 16083149 16105039 12449143 3543727 12444904 12430005 1706135 2085691 2087480 2081145 2075879 2985804 3089982 3460752 3089954 17497282 9739978 …
ADM2	5	16971558 11278928 17218418 21536241 19535789
ADMR	18	1390606 2007389 2017012 10614663 8399092 9014648 7553337 9778366 9771881 9029230 12857150 9467213 17363587 6589436 6147205 15312626 8174701 8002540
ADNP	44	11303779 12388989 17952636 17952637 17720885 17623041 21073926 20503173 17363064 16614735 15456931 15555780 16704895 16488478 18179478 16888216 19844808 21524250 18072088 18571851 11193814 10676441 11013255 16822898 19923857 14501014 17942168 18072088 20598862 12888219 16055949 16042992 15974912 17222401 14526315 18286385 18375135 10854037 16564114 21050875 12867029 17878164 19130308 15518891
ADNP2	4	17952637 18179478 20598862 21050875
ADORA1	5	9514582 19820430 12576292 19019667 14581396
ADORA2A	18	19635551 20386734 19591938 20512606 14666117 10586387 21638125 21546330 21658325 17329997 20799992 20666933 20692262 17616786 19565319 20002525 20334879 12576292
ADORA2B	2	21270276 20619442
ADORA3	3	20716228 9293494 19897574
ADPGK	1	2112744
ADPRH	2	9726960 15893437
ADRA1A	11	8039425 19694838 20410666 17408692 18204069 16685204 16536786 21519279 15136785 19918262 15503142
ADRA1B	5	15503142 8039425 21368917 18204069 10554013
ADRA1D	4	15503142 21063774 17404580 18204069
ADRA2A	48	18200436 16636200 16854373 11721888 19439247 18239665 21105277 19965390 10909127 16917924 16172611 20864182 18547701 17612790 17034020 21063237 21325151 15592690 11039642 18314873 12080184 16513442 10952463 19388931 9344667 18842695 18794646 16178925 20731965 16869226 19922756 12627476 16806103 17283289 21103886 19401164 21104443 11304829 16389583 20371458 10724174 12707939 19765891 11886485 1960…
ADRA2B	19	11302910 19593211 20110158 12270893 15592690 16269962 21874733 21878072 18854756 20651814 19728989 8177505 15900285 15900214 10385696 19889977 17277585 15309292 16336817
ADRA2C	16	18209576 16636200 17496726 15592690 15108182 11317218 10481832 18071056 18702969 2839993 8188260 8177505 18835330 17351367 17644825 18180757
ADRB1	47	18209576 11791000 21444836 10212248 19029685 20831043 19743955 17635183 16315032 21395649 20080850 9344667 21375401 11721888 18797399 15523499 21516734 16820579 20384459 20300048 17361123 17339538 17644825 18702969 16534528 14672712 18158268 12851615 20643254 20426789 16210433 19623647 18429752 19463119 19462935 18059082 18298953 18544690 15212839 18413560 16177222 17334644 16636683 12032746 2021…
ADRB2	170	20144152 19887115 20300048 21215823 20727557 17139284 18164950 20525719 21183046 20523301 17099033 12439644 12442282 12435085 14510910 16082424 16907703 16289313 19373110 10971791 18189189 14574645 19491328 19929724 12574108 19059068 18855611 10581327 21613201 21233811 12390345 19183167 3802833 16772309 10093985 9855630 15700229 19254291 19422291 10212248 18813278 19029685 17210860 17223428 19745…
ADRB3	62	20144152 20008926 15824464 14742851 17989355 17936579 12580782 17786291 20686326 20503258 11872697 10093985 19029685 17626108 17299491 20831043 20091127 17644783 17640319 15247122 10546776 17345789 10523514 16276096 12406043 16493638 16276029 15179018 2918419 15523499 11743064 19531115 16444766 9845761 21732794 18510051 20163650 14671190 17361123 7898940 10981554 18574485 11244458 16978175 176167…
ADRBK2	3	15006433 20631741 11149935
ADRM1	3	16284124 18615678 21432940
ADSL	38	18368630 20386032 20379888 20884265 10958654 20857210 10090474 18201882 15718581 19946821 19603231 10888601 1656236 16839792 15455929 15365892 14699740 15165445 15173986 15571235 15566465 18830228 17271012 16531352 12833398 21058063 20054783 8404037 20127976 20933180 2037296 15902552 8825895 18524658 17369157 12877782 20175147 1448660
ADSS	23	7942514 1397794 1397795 10079211 16979815 18047184 8545834 9890693 15566465 7515800 8314456 15603009 17012261 20110648 11752678 19330586 18393082 9815103 12151646 8917678 8086168 10711627 10813800
AEBP1	17	18632959 942051 10425206 15112574 7477299 16538615 10073577 11738825 15654748 12154096 19166963 9570147 11152475 10406805 17299101 8920928 15470073
AEBP2	3	18439810 10329662 15225548
AES	377	15098083 15634709 20163360 20199842 8325273 8326082 1451631 19369524 2279075 12429466 12463555 12463557 12463574 11687316 16342798 16369735 20889870 21245488 10541361 10395201 18475869 10541362 213234 19269470 17108157 16940456 216444 16876760 16780929 16884269 3779403 7295252 7747152 15754480 18304608 19519243 8365415 15803274 19206639 21212907 21288417 8495373 9391199 15810245 480114 225122 914…
AFAP1	1	21333378
AFAP1L1	2	21333378 21516130
AFF1	1	20140805
AFF3	4	17696278 18622426 20444755 17660817
AFF4	3	20188661 21873227 10656684
AFG3L1	3	9545647 19748354 11549317
AFG3L2	13	20725928 20186691 18337413 10198289 19748354 19289403 11017080 20738332 18337413 19625515 20700718 10395799 16130464
AFM	4772	16114926 16114907 16142962 16142959 16128296 16117523 16142949 16131090 16142950 16039912 15923074 16142975 17108084 20583773 20660955 20619641 20684593 20623563 18621831 20666522 20574999 20552953 20637502 20647153 20496933 20597525 20590120 20518539 20572662 20476727 20550098 20481467 20687755 20687728 20452125 20562866 20589278 20672388 20886987 20670465 20689364 20232377 20889710 20232376 208…
AFMID	1	15935693
AFP	5076	16195695 16098506 15993394 10568615 16186686 16114029 12526672 19926947 19920393 19918118 17879097 17617202 17367323 17880577 17522860 17436087 7541980 7602794 7541433 7541504 7542945 7541561 7541276 7543018 7541712 7541899 7542382 8734818 7621481 7612374 7542015 7541997 7611770 10453948 8804585 10449039 10471121 10455192 10471128 10458537 10472358 10476206 10469400 10463978 10458736 10470181 215…
AGA	1293	1161344 17681185 3775259 15724461 15517324 3725613 3722948 3725614 3087658 17874138 17880404 17898652 10430880 16182036 15708009 16200846 18824377 19770497 10461639 10471815 10470593 10467993 10460933 10449423 7610083 7627186 6382023 20558735 20607610 20871189 20870617 20085966 11113099 11125319 11093436 11136360 11113098 20045557 19812525 20482301 20542543 20426781 20662345 16021473 8429606 1613…
AGBL2	1	21303978
AGER	17	20112183 21451481 8499231 20037613 19172122 18832704 16728681 16283249 16969646 8263706 11375353 11903632 21297263 19332646 19412006 18615900 3350450
AGGF1	8	17884784 10484772 19001663 12063397 19380173 17103452 10952892 15359476
AGK	9	17651682 21372662 10506173 19549252 18389909 15714483 11904476 16246119 2201284
AGL	118	4415480 20081172 11121744 17895567 10472540 1449642 281259 19065286 9483641 15833157 19326218 18835637 17047887 17100792 19289361 708353 6204628 10571954 282662 1691065 21035572 8840891 15819855 16160141 289434 1067671 10946367 12473059 9275908 9257806 10929166 2595306 1431843 19754354 11219960 19834502 19951465 11949933 20158661 1714225 1672119 10497436 287551 17204121 16584613 10931594 10925384…
AGPAT1	5	17707131 20561744 17535882 12765973 21098978
AGPAT2	32	20561744 19746353 21468520 12514365 19278620 16435205 15126564 16495223 18057387 15181077 14557833 20097706 9062341 12765973 11967537 16246048 15908053 21051554 14715872 14602785 16860281 12826327 12842195 15629135 18434327 16722806 14516935 14557463 19226263 18155601 19026526 19041432
AGPAT3	3	21173190 2911757 11377195
AGPAT4	3	20591333 2911757 12842195
AGPAT5	2	16620771 21173190
AGPAT6	3	17689486 19700688 11476549
AGPAT7	1	16243729
AGPS	5	21214572 11805826 10998190 18372685 20583171
AGR2	36	19834055 21206979 21454516 15867376 18493848 20048076 20056089 18801625 21371820 17022460 19773444 20531310 10647931 15532095 17694278 18829536 10754500 21281432 18681322 17457305 20888340 20299546 9533957 17455144 18199544 16222343 18086916 20136634 21533548 16551856 10537068 21144054 15834940 17175205 19609859 17481966
AGR3	2	21451362 16222343
AGRN	2	20213761 10702679
AGRP	182	10479719 15649453 15514083 15604600 3087636 19910650 16046247 15961186 15996791 16009463 11108296 11101306 17525122 17187875 17334640 17197106 10771094 12429036 14694081 16044415 16020927 17097766 16959942 9927310 10067869 16876568 12376393 19403567 10744899 16887908 16904835 12470195 12468037 15589525 15582725 9844012 21194875 18854151 11606443 11602360 11679419 11684040 10512369 11836343 119329…
AGT	976	11300226 11276365 9790667 9773126 9790975 10528248 10514536 10510729 10511770 16621644 17107992 17224474 20511167 20223792 21444836 21406182 3095952 18353991 18508830 11782049 21220131 21060940 7607642 7622852 20044471 2685744 20208150 19597711 20676987 20659024 20687374 20662730 15882038 11015555 10887583 10791902 16823505 17226938 20660163 19887726 16081100 16000301 15993610 15905100 15934435 1…
AGTPBP1	1	21110128
AGTR1	90	15673342 15498791 21316998 21406182 15934435 20659024 3141545 16109907 11776100 16823505 15221785 17805208 20837730 19387432 17360642 20854388 7987340 9264477 17097490 17380887 18452483 18563171 19934656 19782519 17032748 11208365 16519598 18347611 17903694 11863362 19026696 17378368 10907125 15454732 9389421 11013071 17586781 17586411 18413189 18719072 21083448 15545843 10963602 17851694 1804910…
AGTR2	24	15221785 16133060 18583424 7606933 20837730 10024874 16080803 17380887 12089445 20467264 15492316 8642790 21215447 17199131 12746796 19716088 16463274 14722754 17160213 16395664 11571322 11912263 17630322 14521546
AGTRAP	1	11733189
AGTRL1	6	19680269 17085078 17309882 19307984 19069168 20668451
AGXT	48	19245173 15580638 20308030 16801162 10541294 16912707 16957746 10453743 11699734 12687460 9002528 10737993 15961951 15772831 20059472 18468259 20150937 20016466 10604479 16208537 14987413 16931222 16922352 17975148 11955631 15365967 8314571 20977670 20564000 2045108 9365788 17495019 8592623 17460142 12768081 21119625 20020206 19545238 18810341 9604803 9604804 11225057 10477427 11562405 9578076 11…
AGXT2	2	10516509 21572414
AHCY	18	16754674 20852937 21732553 12438749 2574561 3127321 1586132 11015573 11034553 15241484 16284120 15020048 6586634 16872278 20016133 19619139 11904675 18536033
AHCYL1	2	16754674 12910461
AHI1	34	15832356 20045148 1868416 12365911 20371615 16244321 20452750 19819228 17582774 12186888 14963808 18268248 9762809 18633336 19152384 10511337 19783549 16453322 18046420 19533793 17409309 16541367 16240161 10488903 17473831 10511339 19461662 16773125 18054307 19191019 15198203 18227995 16453322 15322546
AHNAK	30	19460098 18445752 17185750 19710363 20006665 12588962 10771490 11035805 11312263 16984913 16930430 15177040 11866458 3656427 16141003 10567342 18837049 4214419 18840361 10318799 20833135 11746675 8408266 10459018 10593863 21094140 20954701 16343789 15493012 15033986
AHNAK2	2	10567342 20833135
AHR	1457	20484923 20651225 20817071 20875740 20716622 20705892 11843330 11856785 11742002 11866883 11854430 11549522 11520723 11555524 19501821 19665739 16960034 19615983 16285015 19852559 19692669 18538701 18552467 9887096 17912254 18323466 18552456 18053010 18037160 18212270 18281638 18086832 10377193 18222549 18055841 18201280 18294152 18163543 19608276 20645941 20887346 20724595 11264018 11294989 1129…
AHRR	25	17244640 11742002 11835227 9887096 14551997 16122694 21047992 19145330 15013435 8065918 10993645 8618183 16519320 11393538 15474075 17018692 17513011 14575644 16364694 16849560 18000031 15703261 21465154 17559847 15758562
AHSA1	1	20818668
AHSG	82	20926473 11415520 18337634 1814809 19857655 19857676 3356172 1521779 15917161 17062776 15592877 1705475 17557141 20533272 19273244 7619771 17303000 16252694 9037894 9003486 8001915 1644425 8979465 17010978 17851232 6083778 16024912 19004191 16002217 15589849 9239507 2094777 2101257 8514324 8019205 1373325 3234382 11943951 9322749 10672033 15374947 1855787 9873947 20031641 21226708 14667137 950303…
AICDA	26	20936903 18005389 21491649 20373075 19575287 16934497 19265132 11007474 8626021 19766322 15182647 15358621 21623761 14767694 9843981 17553565 12973929 10966467 9712798 21632763 17560278 21557212 16005067 10648600 21192628 15893695
AIF1	11	16088875 18987644 16238630 20111043 20345898 18084000 18835879 18721278 15784173 9348289 20023194
AIFM1	2	20362274 20711619
AIG1	6	17220214 16569449 21622095 11266118 17300822 7549479
AIM1	13	9490742 11755682 19194464 2107329 17374122 19548309 11479582 11323215 11916009 9716656 16162863 19143995 12693952
AIM2	41	15596043 20490635 20959802 20425914 20404848 20401524 20566831 15582594 20008285 19567913 20687154 21471287 11220676 17460144 20201015 19795419 12191486 10828447 19158676 9242382 11906454 19722890 21237218 21239155 19321146 18288107 18624356 20417169 18256672 21793952 21562230 17726700 19131592 19158679 21550598 17243165 20303873 19762380 16432157 19852062 21538346
AIP	856	21104014 21491208 21207941 9225970 9498299 19574965 18495405 19520060 20418730 20424980 20626076 20685857 21049558 20829355 18472376 19520897 9593786 6878621 3720542 3487905 1158978 14907713 18762470 16045775 16025832 3776081 18946596 18975524 10796938 20709796 20699055 10674848 10667032 10453740 3996064 19268005 19268004 19267997 18347610 14432834 15003823 18437450 19377842 19525578 19457656 193…
AIPL1	35	11548141 15024725 16052170 10331942 19758987 15249368 14759802 15180275 12573663 10866677 21474771 20702822 15081406 15582159 11929855 10873396 10873396 16936081 15347646 19758987 17249611 17249560 15469903 10888879 14611946 14638743 10873396 9751768 16563381 16639031 15270697 15767905 10412982 11381255 11377968
AIRE	235	11343230 20181983 19411300 7830770 15364927 20304522 18728167 10748110 19140388 19209622 18314379 19127568 10455471 15771137 11274163 20453472 20943067 17876107 20859117 21295522 11854172 11836330 15330130 11524731 11524733 16965330 16709926 12564102 12542742 15649436 14557425 14557429 9931335 1453436 9931333 10049735 20380583 16212556 18083234 10561285 17448564 12434042 17974569 18474519 1732341…
AJAP1	3	18672103 17667943 19602464
AK1	126	9920788 8141643 5641903 19952166 12562761 18423391 11349536 10788439 9781042 9004553 18670085 12730234 5940 1448660 4096892 11829437 11006295 7320553 175758 6145740 6086335 10557075 178589 216627 196813 468273 6053088 6295918 7153494 1969292 3863747 9686481 7269457 6268125 15855311 6245472 1332781 19051305 193317 8722913 5915956 17704060 204246 621086 626478 12473450 9274010 1582262 19008233 1038…
AK2	64	192661 6086335 15971618 5641903 9920788 19192410 15745313 9434148 175758 21219176 2291959 7320553 5940 7395923 198353 843064 5355453 8843353 7197402 206508 7153494 6295918 16167529 19043417 18973776 7689877 15078882 17952061 182639 21470774 21439926 12076097 19268694 20230300 1509413 16097942 7531131 8647254 12888214 8468325 19896777 10092943 19416704 1764917 2168054 14622299 808138 168147 950441…
AK3	32	11583631 9665856 6086346 11342145 2291959 2478555 9920788 10544043 1448660 15747033 5940 196813 6245472 8537371 1639383 12480323 219990 16167529 20230300 182062 19268694 4558645 1620094 18787640 8468325 10673039 2168054 9504419 9813319 6088234 6188389 6303943
AK3L1	1	18593531
AK5	5	16167529 19647735 4734335 15630091 2517051
AK7	16	3052298 6300465 1931084 7848510 15854034 15854040 21619908 21080915 7528076 9325230 15339881 18765425 12768194 8468325 1617231 3323155
AKAP1	1	18367160
AKAP10	10	12761220 11125056 21247892 10092682 19857670 19209010 10354567 707484 19462906 16956908
AKAP11	1	21502359
AKAP12	29	15923193 20939879 18397319 18554502 1850702 17686059 21310466 21461577 10519672 12185249 20979053 21198787 20227403 18950703 17442832 17442483 15590635 18556656 17200117 15258566 19539625 20543563 19724895 15496411 17961224 18579430 10858453 18199717 18339850
AKAP13	9	19545487 20719862 16956908 21228793 19888694 17878165 16234258 19779964 11546812
AKAP3	11	15342355 21240291 14996943 17928627 17081177 14618620 12606363 11229805 9110316 12672126 9443929
AKAP4	13	15980003 15385410 16008231 12051831 17081177 16855207 17712481 16687648 15685631 11229805 12606363 12167408 18357561
AKAP5	9	1850702 19169250 1382416 10830164 18950703 17200117 16687648 17826036 10858453
AKAP6	2	1382416 20830292
AKAP9	10	18334708 20186784 19236309 15630436 20952690 17000706 14982933 7017215 16753739 11136691
AKNA	4	11268217 15869410 20507260 12778345
AKR1A1	17	11306097 11535067 18276838 17114299 21276435 17482758 15582534 3104902 15720144 10393438 19497421 18322072 18402469 17508367 16411658 17295519 17149600
AKR1B1	34	19422879 12732097 10329026 20047728 19522700 15181092 18325349 21334316 21354119 21376710 21215737 21329680 16936152 10854357 20595240 20943776 21306562 10560009 8245005 3104902 19010934 14662023 12679480 21196029 11032718 16620264 9307009 14582038 19587357 19014918 20586184 20357271 21442234 21561086
AKR1B10	46	21645211 21561086 10329026 21507934 21672310 20709016 20460771 2153268 20538382 21317765 12732097 19464995 16381663 19567817 20144905 19706287 19522700 21585341 21640744 21215737 21187079 21277289 21276782 21329680 21087085 17597105 18396902 20586184 18056116 15755988 18325492 18358633 8245005 17425679 18087047 20036025 19014918 19013440 19028477 17209433 19643728 19563777 20705797 19442055 20423…
AKR1C1	61	7616753 20499178 20824049 8550739 18930784 16962702 18207300 9973208 18770491 14709798 15383625 15563768 15026176 14672942 21087665 21050889 18045204 15979276 18654764 20850205 20727920 11060293 10609553 20656485 19320734 17253728 17697149 17283174 10635028 18984031 10379896 21182831 21215737 18782556 15494612 19696165 16959841 17108137 21414777 17945194 16838325 20024941 14979715 16338060 176187…
AKR1C3	85	15979276 20837989 7672814 12543809 8550739 19162045 18930784 10652018 20824049 15383625 15582534 19942269 14709798 21087665 16735089 15026176 21177793 18508192 8573067 15494612 17697149 2427242 19320734 18641923 18826220 18755171 11978787 19723922 21187079 21232532 21182831 21427202 15475569 10379896 18635746 10993645 19608619 17001697 16959841 6016796 20357271 16838325 20001967 16302261 17942907…
AKR1C4	19	10379896 20837989 19013211 21521174 15383625 15563768 10431140 15026176 11306090 16339391 20173089 21570127 11978787 7979239 18024509 3104902 11165022 15645014 16478829
AKR1D1	11	19013211 13401053 21255593 18243262 21521174 10748001 12824459 21276783 21185810 18661284 10399921
AKR7A2	10	17591773 20837989 21521220 11597610 9894013 12727802 21276435 3104902 19077459 18416522
AKR7A3	2	18416522 10383892
AKT1	269	12203778 20872231 19429661 18171992 21673100 16987250 17426444 16288122 15525938 21196162 20844282 20447721 17510396 16026766 3096564 14522255 17013392 19470488 19904742 17482291 21793737 10208883 19010915 18787053 8349666 10647940 20141546 20421846 12678562 15130559 11413220 18567993 21228636 21041608 11733558 21266360 16365168 20514083 19757167 20440266 20132317 18046412 20921115 20607729 20886…
AKT2	116	16722806 12514365 18802016 19771908 12144681 21979934 17146665 17426444 20633486 14522993 9787076 8780719 16102584 15890450 15811853 17482291 10647940 21190014 20848774 15557754 21636708 19244606 10769688 19815546 16288292 20693286 7762610 14737105 19164855 16405753 16402276 9679957 10213785 10975654 16540465 16707477 10651165 15670129 15543611 9056709 15034304 12902988 11387480 2577136 12517798 …
AKT3	36	17482291 10208883 20348386 16095999 20382278 15243517 21159799 10773662 20110648 15221937 10852932 16540465 16659834 15034304 15133472 10644997 18162393 20186503 17047397 7553595 18178631 21468134 16950208 16584837 18772890 20102399 11283347 12048203 18728674 8896571 17178867 18053786 15545607 8549795 11181729 11069689
AKTIP	3	20132317 20635389 19410446
ALAD	328	19327888 18266959 11071662 19766174 7310952 7311816 18282196 17516138 3989352 3987589 3983974 16360141 16445899 17204241 11342419 11427399 6441781 6151454 1058107 1058108 1058105 5077325 11342419 17159274 9024676 9033406 5154449 934997 5539303 16935474 5488694 7277849 12135622 12139078 7616655 17453351 17600859 3780650 11094381 8720283 1820152 1524874 11370344 10457509 10456560 2073126 10364720 2…
ALAS1	26	21044876 18266959 18929534 21789787 16234850 16181105 12881517 17975826 17785948 11267664 15547665 12121995 17761694 18719978 21077284 18472004 12667446 2347585 15496594 7698013 17298222 11752199 19705999 15710391 18657588 18073319
ALAS2	66	21835963 16110529 9585598 10398247 15885606 11405213 21800356 11877024 8286370 9642238 9949236 20850938 10773455 18555711 12393718 10582344 21309041 19066423 16234850 7949148 7943041 19187226 16343269 8661105 19692701 1577484 15217771 9272167 12382202 9211575 12393745 12393610 1392398 12663458 7560058 9542324 16904069 15498136 15972158 10444183 9334239 16540354 15477213 2347585 8268928 17597821 2…
ALB	282	9261048 7937658 7943978 18161742 15005571 21066999 21131844 14742357 14767653 21391487 21353428 12241098 12236936 2581099 3995266 3922923 7273879 16583310 17133486 11714029 12160220 9027503 17362305 6190616 16044097 10721065 12132701 7612711 860200 18209715 11428623 11402679 19774630 1391513 1910063 1888165 10475351 1965315 1706693 7985668 12680491 17515864 11383599 1826003 8648639 1703245 228725…
ALCAM	92	14563019 18347173 20461761 20359880 20220571 17393299 16352806 16565325 17554518 12113472 20364042 18171982 18172759 16810131 21816425 11206837 15148921 15140234 15349818 16491124 16818773 16730401 16204050 18958451 10083342 20726988 15986133 20929568 20952758 21440089 19157844 19142865 8823162 21430457 20208136 20180536 2226198 18536049 16650408 8663238 8663238 15071551 21262777 21508219 1509093…
ALDH16A1	1	19184135
ALDH18A1	1	20946940
ALDH1A1	44	20889728 21118965 16103653 17920722 18082256 18483213 19296407 16829625 16822507 16603817 10192400 18073142 10469894 16919242 21216231 15567713 18952074 21435460 19802874 15623782 21514413 21083667 11306050 11306042 16822507 20010854 9849582 14506398 1306115 19455414 17974998 18496131 16614850 16583981 16421014 17718396 19618468 21349255 17526768 19129088 12941160 8643091 11914911 20142235
ALDH1A2	13	19703508 14729981 16829625 20308937 15567713 11953747 20551924 20375987 19549509 19455414 12941160 17620363 16237707
ALDH1A3	13	18854940 21036600 21280157 18336845 20709019 15803373 20471460 11306051 15567713 12941160 12604189 19455414 17526768
ALDH1B1	3	21216231 16919242 20616185
ALDH1L1	8	12805405 19447584 21046559 8698831 21540484 17111379 21215736 7672798
ALDH2	565	16961761 16919242 16958672 19861527 19822198 19396661 19911129 18056758 10920953 18336671 20467232 20166940 20813101 20935489 6594767 11059519 7944563 10780266 12223435 12198368 12208210 12213289 11375898 7573775 7573783 8707276 7480358 16873963 19449376 19618839 16195486 16759795 3838073 14722101 15008789 17166675 17207821 16614111 16610557 21133627 21166048 21157980 1957192 9765594 16103445 739…
ALDH3A1	52	15390260 17920722 19894643 19822198 10780262 17151192 15905174 21118965 12706498 17023273 10469894 15547490 10376761 20816883 20931090 16822507 16291827 18952074 10971205 20033765 17158879 19865739 18591790 21349255 21251908 21296057 21573501 18621017 16822507 12943535 21229876 11914911 8500338 16716894 18496131 12604190 12604188 12604191 12604189 16614850 16797007 16421014 11320670 11306042 1130…
ALDH3A2	15	20883264 16794583 15241804 15090362 10971205 15610535 7273467 21296057 15931689 19860831 16837225 18182499 9204959 1763710 16525484
ALDH3B1	6	16092759 3559567 11306049 20699116 21296057 19159868
ALDH3B2	1	20033765
ALDH4A1	2	18854940 10971205
ALDH5A1	7	10971205 20018576 21438145 18940187 19013439 11901270 16406321
ALDH6A1	1	10971205
ALDH7A1	14	19142996 19128417 16157825 15234336 21343389 16491085 18717709 20512086 16491085 21338592 16822507 19433287 20814824 17560822
ALDH8A1	1	15567713
ALDH9A1	2	17236798 10971205
ALDOA	6	8100804 20884743 21749479 20362419 15632214 3570299
ALDOB	14	16406649 20848650 20882353 20872794 14731234 17457694 17292585 15880727 18357395 20033295 8722913 7486251 17955389 7508415
ALDOC	5	14731234 2074010 17539972 1647290 21548097
ALG10	4	17189275 16041130 10417326 9597543
ALG11	4	11278778 20080937 19732381 11015724
ALG12	9	12217961 15039779 10866666 16079417 20023196 15123607 10336995 12736397 11983712
ALG13	2	16100113 16100110
ALG14	2	16100110 16100113
ALG2	9	11404337 8400550 10561453 9795208 7827405 12845606 12684507 2660743 8768330
ALG3	14	20854854 20356820 19765620 16053906 15033937 8842708 20803478 9373138 10581255 17551933 12492837 15108280 18320567 11308030
ALG5	4	2440339 18403407 10417326 8076653
ALG6	13	2440339 16007612 11558905 12357336 9516657 20447155 21334936 16321363 10914684 10924277 11875054 8877369 19176971
ALG8	2	8505333 19648040
ALG9	9	1600939 10966453 15945070 15987956 12460943 19451548 15342131 11169758 17072292
ALK	609	17690253 19554511 15998975 15996942 15920698 15886198 19656549 19233683 19703193 19656550 12107166 12122009 8397373 17077326 17325480 17332315 17276053 16970400 16954669 16926195 16966278 21767331 9819383 1967860 20146901 11707867 11697652 11722988 16440742 16405012 16019532 16766837 16458083 16776978 11052813 19680189 11278720 17681947 2768249 17881911 17619559 17611412 17613884 20163822 1958927…
ALKBH2	3	21285950 21278781 19609002
ALKBH3	1	21285982
ALKBH4	1	12809506
ALKBH5	1	11156414
ALKBH8	3	21285950 20123966 19293182
ALLC	2	11697759 15695589
ALMS1	27	15855349 21135875 17594715 16755827 22043170 17906624 20381594 11941369 16513793 17448988 12827243 20514046 17940554 10598815 15855349 21071598 16601972 16720663 11941369 11941370 11100527 15689433 20108502 15795345 16396172 18654604 19440062
ALOX12	13	16598376 17520163 14731227 11230294 19117969 9634505 17151091 12664313 11553815 1486603 16514435 17002564 11978975
ALOX12B	12	19434086 19122646 11350124 17139268 19694890 16116617 18347297 19890349 17429434 11773004 20222929 16481150
ALOX12P2	1	9691181
ALOX15	16	19131063 1626792 17520163 18692814 12438713 15838625 16320347 10359569 21629287 21316676 21558275 20676957 17439326 17652958 18392641 11118025
ALOX15B	5	11350124 9676431 21094135 21316676 18156936
ALOX5	39	16027142 20128419 10369259 16537708 19524426 19787205 17277229 19446447 19526855 18525291 17504658 17115186 20641053 16825866 15308583 17373938 17397245 12728163 15876305 11919084 21296957 16364163 16278051 19117969 17460700 18174194 18843019 16244653 17460547 15619672 21187935 20011686 1934415 15337166 18369664 11884288 18678882 10853850 18339529
ALOX5AP	48	15876305 19524426 17176247 19417766 16939001 19596330 20128419 20376802 15731479 19288030 16127181 11882254 16551867 14645853 15731479 10036194 18547289 19373490 19422291 17504658 20357438 10527888 18775537 16261187 17387518 3719049 14770184 18398440 16380723 16278051 18843019 18318662 18398223 19361804 17655870 20810156 18374923 17505527 15784112 18369664 21199733 10931763 17521309 17630939 2167…
ALOXE3	11	16481150 16116617 11350124 19890349 10366447 19434086 21316676 15337166 11773004 12780701 17429434
ALPI	12	15831710 16000605 20192336 18166353 8449034 16340847 1505949 12468143 16021197 7875572 18472253 11255772
ALPK1	2	15883161 21208416
ALPL	36	10369796 17141027 7943979 18328985 12412800 15671102 20653416 21307860 19931660 21419245 11205669 8682172 21488855 10589773 9258258 8096553 18095652 17922851 17016718 21342251 15744021 2346496 19424592 10559453 12815606 3410475 20231843 1979310 20739387 7493636 16583935 8104872 8406453 17253930 3410475 18340466
ALPP	23	14694451 3356175 9037285 15650117 12119437 20448315 15791628 17494452 2902575 17262801 19693953 3257858 11164140 12955344 21256560 18501908 19144975 19144974 19074647 18802966 20663553 12837426 2918541
ALS2	62	12919135 16473597 7920663 16772226 16143105 12406223 12677326 16085057 8407841 10610178 18026741 17855450 15911875 9933298 15033976 16049005 15247254 17660691 18558633 17239822 17409386 11693399 11693388 10961859 16670179 17566607 12837691 16107644 16802286 11586285 11586285 14676054 15651293 18422522 12768434 18810511 21300063 11161814 10196564 16240357 12866199 20558214 16734186 16718699 163219…
ALS2CL	2	17239822 15388334
ALS2CR12	1	21402173
ALX1	4	20830740 20451171 14736891 12390248
ALX3	5	21636702 21104068 11807986 21350340 4003439
ALX4	19	15171815 11903336 19692347 10742104 19406918 15852040 19783719 9786416 15569759 12774039 17065792 20552891 17290930 17101318 8644736 12905082 15057119 11137991 15108208
AMACR	146	14739905 19371911 15832080 20945498 16844561 16996568 17122637 10411025 19384190 15371879 16512601 12893336 12917210 15982318 17525630 17886096 19605815 19596919 21757596 21643692 17124599 16082251 16607376 16780032 21034352 15941950 15941951 15750627 15599942 15602744 15173257 16096417 19638170 20875727 14707866 18194603 18279392 17956237 12673556 16563090 16566275 11406537 18245462 16819330 171…
AMBN	20	16822406 18281204 11054529 14684688 9446819 11867231 20854943 9126491 19648121 11330937 17251515 16855616 14656895 16674665 18266181 18353005 17331365 14585505 19661317 15288841
AMBP	49	9222653 8743518 20005365 8074426 7497864 9473307 10783214 20830925 7523247 7926296 8294084 20602574 1385302 12204273 10630959 8573736 11353877 7535251 11246884 16034450 1553779 7539682 10938826 1513107 1499855 10327606 2245880 10634379 15037615 1376324 8158882 10097903 11883904 1383209 8288579 9498638 9738923 8896301 8896656 11472447 11981868 12793047 3415393 8722066 17485595 9407413 9051400 2026…
AMD1	5	1481572 7789170 10570962 2199301 1449493
AMELX	31	15111628 15366620 21421829 15892947 19269239 11073085 16007484 17627118 18495235 1358807 19089439 18616845 14656895 15972588 20235797 18613027 11922869 11922868 21114591 20598351 19809889 18384076 17645864 12952177 2059881 16674675 11005731 2390730 3685092 16501575 16865718
AMELY	21	15726419 18981267 21421829 20127364 17698389 18067069 18495235 19269239 17627118 16501575 18384076 18613027 19089439 19809889 21115276 2059881 20532728 9088640 17588179 2390730 16684695
AMFR	56	16709164 11320620 8203239 8203237 8203246 8203219 8376214 18037895 16867875 15303277 11409764 9873150 7626106 7610514 21188162 17690101 10774185 3700256 8832943 8851115 10450901 10456327 11223295 17875708 16563432 20504226 11688543 8740802 11269478 12209971 16518139 12474125 12650607 18836669 12067203 8458756 8470540 9263956 10664629 15457816 8422480 1783225 17895372 16757438 9705282 18303559 182…
AMH	604	11301596 17335955 20060523 18291376 19032691 15761038 15768398 15734752 20940513 20858754 21044868 20538269 20630505 1824493 20228388 11889206 20155783 18310677 18343809 21719005 21793269 21719007 21697464 6797694 19269353 18427358 10022428 16712660 9504803 18467837 18478770 18312439 17926161 17101633 17161334 15897891 16459464 21123447 21111473 21177311 20951798 21273459 21227943 16463168 201478…
AMHR2	6	12368913 2244209 17337470 21193543 17636279 18391537
AMIGO2	2	15362574 20933621
AMMECR1	2	10828604 10049589
AMN	195	11876914 9191783 9438162 9715289 17878852 11114336 6308965 4683495 15800013 13828999 240492 6097565 2538572 999145 15007575 15024727 2015112 10655402 5316343 16047053 16023551 15976000 7991123 19845376 15066634 728384 17532287 857403 6865329 8004991 8398573 7309718 1914336 1654965 12587436 16941496 16737712 6514447 10370193 9242192 17260006 17285242 15296732 4087029 605937 7224915 7666063 1385817…
AMN1	4	20237471 18344982 12897782 15229602
AMOT	2	21285250 20048001
AMOTL1	1	21187284
AMOTL2	2	21187284 20048001
AMPD1	74	11102975 1429593 12213808 10086964 10086958 9211191 19427446 15677729 15882662 8335021 18224333 16021918 11408438 2361785 8764830 2551676 1400401 7802626 16497164 15803807 15309698 19232494 16767606 16707139 18801770 18244922 20232158 10767559 15173240 12117480 9133604 2253394 16040263 15135700 17630210 19821138 2345176 8032342 8863347 16360962 11028477 17452135 19845893 17463303 18855224 1099677…
AMPD2	17	18493842 8764830 21110918 10075990 1429593 7698751 8569793 8032342 8662225 1374518 1429593 11444869 12597889 15335745 1225589 7646062 12745092
AMPD3	16	8764830 12213808 15807549 1400401 8032342 8863347 9133604 8611627 10464307 11139257 18165923 9857047 11444869 1429593 9760316 15077168
AMPH	585	15183010 12423250 8813362 8810552 8819530 8480373 12551725 12576877 20345916 3725836 12913805 11274716 7952192 7936408 11861810 11864727 9885781 11325414 9680244 9680243 12007741 12007747 12231455 12325041 20865248 21093552 6491980 17635666 1815145 1369680 19497417 21163294 21168486 16548419 10423628 3244707 11990078 12005258 20626559 16101753 20817751 21813688 12505941 18406059 11699569 11701203…
AMT	557	3385733 3385729 2898531 19916933 19891647 19803704 7932607 8616011 9207859 20650583 20732334 11821433 11248838 15308858 20394546 20135099 10837267 10872574 12919430 12832659 11862088 11861807 814480 18609197 18982537 17893531 17615410 12446407 12009578 3921329 2579580 21045675 8739604 8721215 8741722 8734657 21800725 21382044 3149990 16957878 17162862 20827261 21127027 7790867 9816092 7321149 164…
AMTN	1	21154245
AMY2A	5	2483397 1679752 7507116 8268204 20428766
AMY2B	9	4218484 1429515 11251998 8268204 1692298 7507116 2401405 2054791 7835088
AMZ1	1	15972818
AMZ2	1	15972818
ANAPC1	2	21984973 18622497
ANAPC10	1	19657357
ANAPC11	1	11573242
ANAPC2	1	11358862
ANG	3351	19790042 19247805 11573982 11592949 11592947 11564281 18434621 18456728 16403834 17242297 10845855 7681126 9218502 10521409 17340620 16115039 1322890 18448663 9219156 9211179 9188505 9210098 9214772 9208286 9211178 2838698 2968054 3381882 4347057 3389404 2840040 2839038 2839035 3389051 3292327 16714359 16941706 16741139 16705055 16680484 16675634 16751295 16930545 16679391 9149625 8807577 8806891…
ANGPT1	13	16943586 11684638 16685428 15703373 15590888 20160027 18996974 14576200 18308945 20651738 17097688 16456789 17989359
ANGPT2	22	16685428 16943586 20713984 14556828 15703373 18390690 20056670 16932341 21596828 16456789 17972146 21368233 19341361 14576200 18996974 10908216 17097688 16251410 9027580 20651738 20545637 15694966
ANGPT4	1	20596041
ANGPTL1	1	16685428
ANGPTL2	3	21182596 17347581 18593905
ANGPTL3	37	19474742 18779834 15206159 12565906 21083855 12401877 15094378 18279878 11229871 16685428 21325168 18804459 15336575 20633534 15530921 16505486 12909640 20837471 19890028 19540497 19661257 18602396 19074989 10644446 12097324 20056168 16508209 20424482 18596051 20043872 16717449 17191020 11877390 20595410 19542565 16449388 19028676
ANGPTL4	58	16449388 19028676 12401877 18442626 18433990 21281818 21596930 21714923 20595396 21308352 10617467 15659544 12370270 21521787 16505486 11229871 19342599 4337382 18701617 14676330 19019854 2297935 15377430 19001634 19783696 16805838 20667978 20952587 18223235 10987301 20729546 15870027 17765896 20603779 14592951 17213385 17392801 21421336 19890028 19661257 11953136 19628874 18974381 19074989 20056…
ANGPTL5	1	12624729
ANGPTL7	3	21199193 16685428 1526736
ANK1	20	17128827 12899723 19220790 9668035 8365666 17720975 11717987 9012689 12499372 7898940 16518602 15495268 17804013 18061287 11920837 1783394 10574708 9054656 9067504 16158818
ANK2	16	16806385 21042036 2036341 18052691 19098452 21859974 19744687 1833308 12571597 16800854 17261669 18838078 16566914 16253912 10428792 20031550
ANK3	18	10025441 9668035 7665168 19507497 20386566 21395576 20185149 17486107 15838387 19165917 17033732 21438140 21676128 20636642 18369103 17701901 16175504 18163421
ANKH	37	21465646 21102543 14558096 19910700 19449425 2810282 11326272 21209049 12632434 16618209 15951203 19369455 15611929 12707589 15818664 15134602 12483528 16724232 16903811 14991274 15461680 15474385 15474392 15780964 19679100 17563703 11326272 12744817 18821330 13130483 11326272 20358596 17400583 17403715 17950726 20231843 17147692
ANKHD1	2	16098192 16956752
ANKIB1	1	3393196
ANKRA2	2	17949687 10737771
ANKRD1	11	20599664 15698842 16828759 2071571 19341785 15805281 18956313 18980987 19589340 18273862 19525294
ANKRD11	4	21782149 18840648 21527850 11424927
ANKRD15	2	16301218 16081684
ANKRD2	1	21500110
ANKRD26	3	10891439 16364570 21680804
ANKRD28	3	19118547 9245788 17988990
ANKRD30A	1	16364570
ANKRD37	1	17176038
ANKRD6	1	16273260
ANKRD9	1	19788857
ANLN	5	19995712 17982635 15966761 16357138 19735871
ANP32B	7	16721812 20015864 14964690 17178712 1334463 12101409 20538007
ANP32E	2	12438741 17178712
ANPEP	5	11105212 19635508 19996158 17636545 14579541
ANTXR1	14	12973667 19732789 9843379 8465960 21206026 10591317 1383230 16882031 11104681 20034073 16756998 12468536 16170035 9843379
ANTXR2	17	9843379 19732789 21808290 16008584 12973667 20331448 9843379 12887051 16170035 10591317 21206026 12468536 14570563 11104681 17107945 20062062 20034073
ANXA1	96	16949910 1832554 18652761 18297688 9862910 18538798 10416906 11574426 12586783 12236584 12824302 17340616 14516791 12186648 15034062 18776816 16270603 15183626 20930115 19047094 19833546 19101730 17932043 17464329 12088271 18952200 19233564 18262660 17158208 16601136 16199153 15157173 16530434 10458909 14678296 8478141 21383699 10639737 20924191 12130572 15567174 17971499 11641252 18438429 155096…
ANXA10	7	19582876 10458909 16367903 19795419 8707286 21175800 20664964
ANXA11	1	19165924
ANXA13	2	15523607 11961095
ANXA2	24	21033036 19605586 18434095 17610203 17663946 18059140 18924133 20429620 20225235 20686216 20971570 21122411 20335258 11134207 14672933 19823170 19885616 19739612 18608216 19020748 19515087 16820872 21237296 20493868
ANXA3	12	18798225 16236264 18273499 17823964 21137070 20219715 17205602 20690063 19634072 19596933 14752171 19874131
ANXA4	5	17610203 16954445 20237821 21440620 16893879
ANXA5	24	17610203 17878960 17893975 19461527 12824302 20438770 20132075 21289001 16409628 16919046 20805002 14678296 16325495 18839068 12130572 16820381 20643388 20174767 20034656 17339269 11801372 20592645 19652881 17451746
ANXA6	4	19345290 20653344 12885247 11801372
ANXA7	8	19610065 20190808 16267836 17018618 18449914 20890130 20212234 17708571
ANXA9	3	20079508 16717448 16734677
AOAH	13	1380063 16438219 3555304 12810692 10729009 12655047 1381878 17227775 1881117 1577781 17583663 1883828 17322564
AOC2	7	14585497 10338008 17385066 18272375 17400359 19588076 9119395
AOC3	10	17217165 20877383 16496121 14585497 15664154 17406965 17385066 17400359 20012150 16663643
AOF1	2	17367163 20101264
AOF2	2	11526246 17634443
AOX1	188	20186119 20362344 19910515 15989264 8812863 18479251 12162552 18246301 15103076 16320364 18556214 11329174 11324753 16222729 16213750 14550637 14550639 7081984 20177421 16775397 17270302 18781398 19416369 16144775 20737915 18429189 16233107 12597883 12632400 11716683 11410859 11405094 20045488 19781675 10215867 15946860 9631526 18476812 17124582 18523765 6364725 8208240 16468342 9514124 21399595 …
AP1M2	1	10640811
AP1S1	2	18650282 17074429
AP1S2	3	11148137 18428203 17617514
AP2A2	1	3941206
AP2M1	1	7911467
AP3B1	10	17931556 12576321 11208113 16551969 8666661 9050380 19603524 10697409 20133826 18000860
AP3M1	1	19481122
AP3M2	1	17293072
AP3S1	2	17125464 20512086
AP4B1	1	21620353
AP4E1	1	21620353
AP4M1	2	21620353 17186471
AP4S1	1	21620353
APAF1	18	11865201 10862031 18362948 17224646 11706994 17377525 16231040 19183193 21104989 15389287 8934524 14644343 21141678 19455599 20418912 12766759 19074885 18497982
APBA1	1	15699037
APBA2	5	15699037 19890727 20029827 10417280 17989066
APBA3	1	10574372
APBB1	3	12727304 12951770 18777128
APBB2	3	16973241 15714520 18852029
APBB3	1	16973241
APC	7876	17284680 16934314 17097136 17096349 17179822 17164142 18724059 18428386 16806739 17081634 17182547 17127435 17934978 17182550 17023556 10550569 10556213 1662106 10582488 10555149 10571045 10553068 10553040 8723350 10572099 10553053 10559900 10562312 10575514 10553089 10553046 10557085 7836763 10553048 10571317 10583226 10571675 10559897 10343605 10570321 10559484 8482467 15756646 2348496 15814703…
APC2	28	16720878 9869638 11584281 11586068 10021369 12297098 12297097 9418894 11691822 16452097 9469815 21439932 21486956 19759310 10196136 10473121 14647414 8698812 9742142 10030671 21191042 18486467 20826619 20102708 15018807 9501156 17403670 10023660
APCDD1	2	12384519 12384519
APCS	21	12243690 15016469 21147494 19321202 21402615 15649951 7206843 20524116 1981994 7880847 881972 21657324 18485442 14645206 17592010 18302569 19139530 17985971 11228090 15656797 18363482
APEH	4	21572424 11473050 20551238 20941418
APEX1	26	15816625 16633920 12524539 10547596 3786675 10667800 17922186 11554292 21198260 18627000 18983843 17984110 20852942 19674107 17855454 19242824 14625810 18222119 16492928 17283177 17034901 19073198 17220334 18422726 18482781 20218738
APEX2	3	18585982 12573260 15319281
APH1B	2	19774691 17076261
API5	3	19321648 7323457 21289334
APIP	3	17086211 15262985 21614089
APITD1	2	17962439 10337997
APLN	5	20224560 19567136 21775567 18958132 18948578
APLP1	64	20140888 15080893 17050537 10578233 16645641 16584729 7929392 11896189 18284614 8071334 9729270 7592716 7472397 16150056 10966108 8190644 15105260 16889988 14699153 18430897 9109675 17371289 7622456 12917434 12194853 9184108 14597230 16531006 9121703 15128300 19821615 8703078 19448684 1301020 21715329 7494461 21574595 21626267 11050115 8239284 15465814 8786110 10200318 12124429 19333550 8588942 1…
APLP2	93	16279945 16150056 10578233 21522131 7693810 19570594 21325636 17050537 20140888 15080893 7929392 8830658 12413888 18535156 16584729 15080893 7472397 7592716 7913895 8071334 15677459 10624803 18393365 9602112 9729270 12372026 17908046 11784781 9109675 9477985 10966108 12618346 20452571 8624130 8624099 17055437 18430897 6139975 8086458 14699153 16889988 9923612 8703078 14597230 17683925 7616233 762…
APOA1	69	16130094 16136540 9209175 16372134 21576418 17604218 17950741 8686727 19408098 20806971 15001527 11963567 20537649 20674675 11756058 8792772 21692611 10389214 1195397 8620345 12270762 16309370 21575086 1427832 2108924 8722913 16152803 10095985 17991432 9699897 15694942 9125316 12139520 8537077 10828078 15657615 21505077 15359539 12556235 18073484 9345728 17822335 13903573 16005460 15488874 791058…
APOA1BP	1	11991719
APOA2	22	2190217 17463249 9028459 6095840 20855565 9489233 2707366 12727230 12119199 12136239 2365356 2500391 10331426 6991264 8634714 17446329 18269685 3136074 10459629 11163832 10096241 20975728
APOA4	33	20976186 9714133 20164363 18777092 16969477 12417525 2013693 1195397 8088751 16781717 16421347 11815309 1644426 1427832 16326171 16321685 12675687 9345728 8838914 12556235 12576526 16945374 9409252 2930771 8172842 12676816 2729674 15799782 15175360 12495081 18193158 16770585 15962178
APOA5	144	16321685 16258166 16781717 18779834 16511610 18549811 15976129 15542401 16682041 16806226 14729863 16166563 18212815 17922432 17222847 6706998 19187029 20170397 15591215 10721895 19828688 16006256 18596051 18779834 18601597 15542401 18601598 18572192 16143024 17183147 17157483 9392423 17197160 19847674 16423638 11053704 16752169 14732475 20131928 15941710 15941721 12417524 12417525 17087641 18577…
APOB	189	18022922 18027103 15797858 16136540 11893777 15818469 15585207 11714852 17350490 15818469 17349073 17367707 18700895 16372134 11575217 15133863 11138012 3012797 18824034 1687914 17934898 21657943 19578130 19827648 19934556 15576851 18590467 11311220 11341749 16596945 17043676 18193581 9599941 10553017 17588943 17672218 12180760 16792510 10357843 15904874 15877300 8713626 8100550 8314560 10592689 …
APOB48R	1	15830122
APOBEC1	34	16720547 15019779 15496550 12034850 8078915 18983852 20098412 20129670 11863358 16793368 15273326 10191286 16025511 10669759 20546753 8764040 9479499 21172829 15258596 18288108 9621031 16082223 18069336 12453430 11871661 8511591 15780864 17560271 17560275 12697753 17696929 21441098 15296758 7718553
APOBEC2	14	16082223 15496550 15761952 15496550 18304001 21568845 8078915 20138841 15466485 8764040 18243112 16427049 18069336 17560271
APOBEC3A	19	3041022 21460793 17030807 15993456 17942420 19845642 10567585 16720547 16527742 15993456 11863358 16527742 21485432 18403710 12805416 19788695 21368204 16527742 14999100
APOBEC3B	24	19845642 19669862 17847074 15993456 15993456 14564014 18636146 15994766 3041022 21715505 16042692 16729314 18448976 17825842 16648136 17672864 20684727 15466872 12750511 15286789 19788695 16014920 16735504 18024895
APOBEC3C	17	16729314 15993456 14999100 11559809 7736571 17625792 18420796 17881443 21632763 16735504 14564014 14614829 7563068 12453430 15296758 15466872 17381310
APOBEC3D	1	16648136
APOBEC3F	80	16648136 18619467 17121840 9529145 11559809 19837465 10684305 17417686 8937977 10729160 15098018 15993456 19669862 19845642 12167863 14999100 15582148 16729314 16460778 16378989 18597677 14564014 12809610 14999100 12167863 16025511 14972560 15296758 15296757 20624919 16648136 20538015 15574592 12167687 7736571 12808466 20299747 7494338 10748214 18976920 17078485 9882352 19587057 12640192 14527406…
APOBEC3G	372	17291835 17121840 17237417 17212712 16943852 17251560 16636053 16631224 15630452 16842218 18342597 16648136 20624919 16720547 16460778 16622407 16729314 16720549 15582148 16738602 14999100 15718460 12808465 10729160 16912295 15993456 11071884 17121840 18619467 21078663 16527742 15373943 3472076 15383144 15581898 15781449 20613846 16039909 16822376 12809610 21131013 16636053 14564014 18577210 8764…
APOBEC3H	14	12683974 16728505 21653666 15152192 18420796 18639915 19057663 18577210 21167246 18779045 12167863 21270145 17267497 17652382
APOC1	42	20675872 20498921 8804993 15576844 17254710 10592690 18160739 8696956 11714102 11723061 18160739 7683682 14523051 15132764 7667310 18795918 2266137 10027549 9514588 7916738 16478678 11825674 20817608 12113906 9748286 12962909 20145290 15364690 2722193 11357474 11378252 9430397 8464893 12220441 1612596 2892779 15059891 15777558 2897845 12736801 20094647 13980043
APOC2	45	20940006 16204633 2591962 2906903 15591215 2576756 8804993 8062276 20498921 10378455 17192963 2741945 2714797 18324930 4422075 3400641 7916738 7668246 7666049 2570021 2248848 1351033 10027549 12220441 11260612 2991117 3047535 3198115 15378549 2037285 2300239 3000274 10675035 2892779 8471544 1975560 2339521 16531747 2897845 3855405 1977684 1754564 1763885 1684954 2881880
APOC3	100	1891388 16759053 10559017 21274868 16682041 11893778 17197160 17764005 11590213 11575217 9209175 9194755 12006394 10073946 16326171 9430364 16781717 11311220 11341749 15715433 15576429 12176399 15962178 16136540 12417525 12514934 1195397 15941721 11714857 18289550 20076557 17016614 21676879 16015281 16205020 1778603 15044382 15001527 7600118 14569462 15124908 16192625 14563827 15809895 9854515 21…
APOC4	4	20855565 8530039 20498921 10996355
APOD	13	17804603 10691181 17634619 15316799 19330472 16966838 12497622 12052480 21705670 16105335 16865689 18671953 9799841
APOE	2113	9811931 9813452 9806827 9799084 9801016 17101827 16766085 17105908 17100509 11409425 17027152 17092867 15287908 15229191 15211066 15316799 15288699 10980749 10899434 10980578 10993992 10981753 10978362 10835409 20868652 21079433 10710236 17420316 17374951 17356275 17454231 16725228 17427278 10380971 10369830 10364642 10364640 11786931 16538594 17210854 16896546 16429159 17108687 17201525 17224685…
APOF	2	15172102 17702320
APOH	24	10602447 9813452 1582254 16005530 17655288 12031135 9225969 12371681 20045109 10602447 2019410 1644427 10480489 9377806 10030402 10480357 11479737 16441253 10235557 15225155 12495080 10712609 7705832 10480357
APOL1	18	20483474 20688934 21537348 18850207 17192540 21429915 21216884 17300512 20668430 18794856 9325276 20886677 21080072 17966030 21221512 21812922 11944986 18073190
APOL2	2	20132413 11944986
APOL3	3	11944986 19960027 20631155
APOM	9	17557255 7195814 138800 15172102 11125122 19326253 17977826 17973931 18404185
APP	4749	18413480 17009726 18393803 17360908 18393802 18393799 18393795 18263584 10922078 18367332 18393804 18393796 6166979 16837103 17545882 17532301 17356877 17092746 17368826 17427190 16837104 17534000 11457175 17542811 17531157 17506994 17396211 11948243 11953458 11935293 11958844 9353300 11809755 11959395 10408445 11939793 11927267 11950278 11953452 11948811 16962684 17135361 9037091 17125739 169732…
APPBP1	2	21193393 16275315
APPBP2	1	12796361
APPL1	41	21236345 21151013 9278536 10490823 15016378 10639484 9757107 19957848 20978232 20814572 20484574 15378032 19824473 19012417 20739511 19416712 18581887 17287464 10953022 9150134 18034774 15659509 20875820 19661063 17168809 16814726 18363889 21666675 18784754 11387480 12668730 20412119 21285318 16316631 16622416 20600589 19233263 18854421 15070827 17502098 17848569
APPL2	8	10490823 15016378 20814572 19824473 18034774 19661063 12668730 18854421
APRT	316	11900545 11821423 7257414 1061547 18409532 18399692 6209448 9186527 6241170 17126311 2430293 3409638 9207036 8906823 8894695 16673880 16597468 1995847 271968 8206375 7061917 18039602 19428946 10559467 1408793 6787390 7424654 11973643 17309565 6307822 2624227 2483031 2698287 2626409 2560336 2483030 2576183 9219576 7293080 7286981 7231530 6583853 2424286 2016084 2011791 3531209 5432063 9731512 1047…
APTX	32	17315206 18403580 10829079 15996403 15876520 17572444 20687492 9226839 9099378 11586299 2547801 16964241 16193447 16447779 15044383 14755728 16628214 11062483 19561170 16777843 17485165 15164193 17049295 15596775 15651351 15555565 16700949 12730363 21412945 15365154 18160667 21502511
AQP1	621	14752829 9822620 20663307 10337625 15820682 17306562 10926839 18043939 18340467 17965968 11751877 20380861 16870248 7556498 17318586 21360438 21205205 21325756 17339611 19395011 15561415 15301762 16870726 11952229 11922632 11919287 1960530 11952238 16534779 16539309 15809704 16508658 15923635 20957496 17454447 7911395 11001937 10990371 11388643 11393176 11399657 9468475 11408278 18392839 18501660…
AQP10	11	21524550 17339324 11573934 12084581 15898950 12056815 19096782 19684221 12522663 15242101 15221416
AQP11	19	17178102 17543219 17543217 16713493 16107722 20224213 20186918 20562895 21118806 19812234 9886922 21251984 20156259 16579962 15548852 19096782 19096784 19085041 11035038
AQP2	560	15859948 10527935 16046477 1284559 10559903 11076974 20107111 16734761 16675087 16749243 16641150 16672318 16749244 17138647 18463544 17442672 17940053 12031687 15585668 20616561 20711567 9712891 9715047 9729513 9729503 9727361 14593099 17135396 16702208 20618170 15610254 15610244 8793791 11782489 18216147 18340467 16563128 16580609 16540556 19244407 19564856 9621988 14614156 19395011 17339611 17…
AQP3	276	7540850 1965713 16889624 17339611 17548266 19428055 9714739 17339324 18435676 18214481 18501660 17940053 18604784 18548108 15585668 19442679 17056099 20957496 10370092 11751877 15522987 10619865 16870248 11918716 21208655 15301762 16798777 9815130 9822113 9806845 9176054 12773542 11408278 9468475 11388643 11401827 11399657 15687245 8743483 10564231 10644652 8810261 10069500 11773613 12097826 1589…
AQP4	623	18985050 20009710 19112001 10781416 10370092 10795927 18621138 6731863 9822113 20615459 20466875 20806048 20824120 10753653 14752829 8929152 21259319 21309098 12076996 12504879 16713493 15898955 16098816 10673041 10667046 17178220 10400615 12031518 17940053 18392839 18679005 18713580 19105995 17437301 17531863 16820300 17064359 17196551 17123487 17143632 16181079 15618890 1944807 16534779 2013810…
AQP5	222	16500622 17369110 18057834 17198683 21138418 9822113 19149924 8672243 10337625 15820682 10781416 20806077 17097063 16901987 11853885 17339611 17521680 16571723 16337839 18696337 18501660 10667046 12021404 11891232 17043812 17021794 10400615 19395011 15596131 10473605 17380350 17245593 17108010 17448274 11406631 11506936 10870513 20362698 16179408 16311720 11919508 15902964 15650134 15891955 91760…
AQP6	28	10647010 11217851 17318586 12177001 12097826 15242101 11773613 18188600 15684047 12034750 11320486 20224221 9486146 14985982 11575429 18786401 11097619 15892693 10073616 19303095 19853284 19580685 19096784 9268644 11155210 14731593 10232700 16537077
AQP7	74	16860289 16537077 18829704 18059526 18621138 16046537 17070001 20666225 16713493 9714739 15540792 18340467 12031518 18249020 17052846 16325777 19429920 16154425 11773613 15943587 17543219 17543220 17123523 17077387 17351148 15242101 12097826 10872456 10205677 16487720 19840149 18401671 11320486 18489306 14986101 10940724 10232700 9618254 14978691 7558005 21998601 20562895 11676488 16275746 169196…
AQP8	79	16713493 18829704 9806845 17210748 17105724 16537077 18683753 20049482 18059526 19563057 20957496 15859952 12012329 11824790 10098402 11278499 15221647 15242101 11773613 21602842 21622200 16179408 16224116 16311720 15834130 15988592 17461471 17636236 21524550 20619372 17110522 17374283 17326999 16624821 20132793 11320486 19840149 11704555 11205061 20144166 15781247 9618254 18174273 17661357 14512…
AQP9	127	12031518 12021052 17525633 21259319 15003543 19399395 20357197 16480766 18666888 16181079 18621138 20666225 16968895 16534779 18249020 21208655 10564231 19115411 17337204 11919508 20957496 20226845 19481256 19100828 17924462 16511868 11292861 19341753 15242101 15221647 17709740 17526024 17636236 15834130 17257750 15841795 16206164 16154425 16150284 17701333 20220109 20181673 11289037 9733774 1865…
AQR	6	12297102 9695104 4202490 6101096 5335855 16359407
AR	9673	16350721 16334148 16356117 16365013 16342501 16129625 16365023 16126938 16357946 16360362 16351690 16342680 16336275 16335918 15967436 16351779 16329440 16359432 16326839 16374681 15549618 16341373 10686510 16364228 16363267 16372046 15827868 16334785 16370218 9675141 9696336 9688914 9681509 9680781 9673354 9699659 9697966 9690659 9679286 9690067 9678243 9700586 9675614 9701418 10199771 20233527 …
ARAF	6	16896265 14688025 16757326 19570114 15676015 16254036
ARC	1673	16377111 16498526 15026374 14695115 15037247 12805954 12786976 12806176 10064149 10066286 10064817 9952422 20097292 20138904 16375307 16354257 16340035 9688972 9673457 9686939 9686946 10590251 19001025 20224444 20003067 20002963 16033863 16019101 17159523 10354567 15976058 15744480 15901756 20837564 20933028 20971767 21115468 21665261 12026918 12013822 12010760 12006366 12028024 2987265 10938432 …
ARCN1	3	7782067 16037214 10409476
ARD1A	2	19287988 1372808
ARD1B	2	1372808 8813147
AREG	54	17368609 16424011 16543407 21047912 15509566 20719813 9426002 15308656 20133626 20498639 20670477 11052981 9378729 20346245 18996975 17082220 17293344 17536007 21514161 16769699 18555776 21302279 10597254 10597254 17901238 16929009 16967087 20631750 20631481 7698025 19250212 19258541 19250204 20651071 21653755 12139515 19729194 18276953 21356322 21454516 6755168 16778178 229922 19825997 20811902 …
ARF1	267	9714795 20858901 10400684 10391955 15389577 15085408 9688545 9694811 2105501 9171339 9677411 10049500 9920915 1918138 8288610 17591919 18088308 18705881 9371764 15051738 8548805 20076587 8793299 8288610 11744730 10747863 9804862 9798927 9151686 8004676 16253302 10736181 15130488 11777925 11773070 16866877 10364170 9298980 15843480 16101682 16101683 1899243 12894582 1618844 10652516 18156178 18266…
ARF3	27	10413101 8288610 9694811 18753245 12460896 8899550 8496147 17425670 2452111 17221360 10476078 9038142 8473323 10593962 1623523 7590735 11150519 11160834 12135740 11333260 1448152 2213026 17276987 10660559 6273425 16682356 9507013
ARF4	27	20626651 8548805 8288610 17010408 10889056 9784188 8813705 8797805 18157702 11595801 8063793 17041636 16682354 16682355 16682356 10593962 12446727 19041174 18776476 10545247 19969544 16798113 1618803 1618802 10524252 8088841 15917797
ARF5	24	8063793 9694811 9171339 10366714 10364199 9417041 11926829 11279243 8261513 9169151 9020160 10069079 8288610 9831565 11535061 1447192 18506580 10593962 10331652 20921225 8463239 2684655 10652308 8144566
ARF6	206	8144566 1447192 17623778 9020160 8567724 10364199 16672654 16529739 16497672 17506703 15009133 21170023 16325184 11273133 7791897 10036235 9929005 12526811 16452216 17974913 8288610 20076587 9582313 9804862 20188128 10788515 10075920 11744730 9171339 9694811 9685333 20848231 14565977 18039970 11773070 15843480 11516649 10224076 9416617 21145357 9786958 12894582 12902467 10725333 16439353 17298598…
ARFGAP1	14	21499258 9705349 16319893 20858901 11706049 10591632 14528254 8128252 10219233 10358936 12559033 10704287 19020038 17290276
ARFGAP3	3	20858901 10591632 11172815
ARFGEF2	8	21309479 20857375 15996530 16320251 19245832 16452638 15210728 14647276
ARFRP1	11	20038528 10679188 11890680 20403123 16129887 18666447 12620205 20230794 18662990 18417613 17127620
ARG1	52	21330347 11310747 2987265 9858534 20851928 17218269 12446172 2901107 9488488 11540641 19303401 19431148 18360091 9488488 17119118 21498644 20625780 10373527 7623818 14612422 9347267 10498965 10502833 19416369 19286931 12427977 19936428 15565656 12455686 18047472 17577214 15147372 8324825 10821187 9038164 14633638 12068119 10441002 21512169 20653567 17643376 2897249 9309994 3123231 10504710 184365…
ARG2	19	18360091 17146619 19002660 11553611 12082616 17891367 9126616 10487929 11215516 10509023 2141606 21512169 20653567 20542107 19025630 18528866 7764402 15339635 10077610
ARHGAP12	3	11854031 15492870 18241859
ARHGAP15	1	12202775
ARHGAP17	2	15492870 15375573
ARHGAP19	1	17454002
ARHGAP20	3	15880590 21500311 15067358
ARHGAP21	6	18662671 10078529 19268501 17098962 10967325 15254754
ARHGAP22	2	15254788 18977323
ARHGAP23	1	15254754
ARHGAP24	2	15254788 16083425
ARHGAP25	1	15254788
ARHGAP26	3	15375573 11706981 11058432
ARHGAP27	1	15492870
ARHGAP30	1	21565175
ARHGAP4	9	16781893 11754100 12414125 15254754 10713100 17156400 10973325 18553546 12736724
ARHGAP5	2	7862150 18996642
ARHGAP6	10	12560090 12900578 18434237 15375573 21240464 16674675 9417914 10699171 12444108 12673365
ARHGAP9	4	19513567 11396949 15147912 19911011
ARHGDIA	3	21208644 16083425 10662538
ARHGDIG	1	9787082
ARHGEF1	1	20181930
ARHGEF10	10	9523192 20461757 19014668 16541790 20042462 17893707 21719701 11017088 15157669 21743172
ARHGEF11	7	18231709 10526156 17287471 17369523 14684465 17267448 21210224
ARHGEF16	2	11875500 21139582
ARHGEF17	1	18677770
ARHGEF3	5	19727905 12499305 10873612 10873612 19427924
ARHGEF4	1	10873612
ARHGEF6	6	11337747 17105769 11017088 12499396 19918261 19494841
ARHGEF7	4	21048939 18203171 12499396 10647936
ARHGEF9	6	18615734 17893116 20335655 21626670 17224690 10559246
ARID1A	13	21412932 18304622 21647563 19486893 19342944 21590771 18239126 21735444 21822268 21412130 17492758 20942676 19167321
ARID1B	6	16952470 21042007 19941055 10601025 16230384 21647563
ARID2	1	15060132
ARID3B	3	16951138 20589871 19048123
ARID4A	1	17000776
ARID5B	2	6192907 20054350
ARIH1	1	11124525
ARIH2	1	21454682
ARL1	27	21233210 8765741 16042563 15184059 10070001 9208929 9624189 11840166 15960615 10212218 9822686 12620205 18417613 17127620 15126631 14975746 12960419 12210899 16830178 18662990 7814376 16236155 9388248 10806117 1618801 21319207 11303027
ARL11	1	20041885
ARL13B	3	18268248 19778711 19906870
ARL15	3	1313115 21036322 12196453
ARL16	1	21233210
ARL2	19	12015966 11303027 2407611 2512288 20653091 9003313 10980193 17704193 18047472 1560825 19368893 12527357 21199864 10488091 11188688 17651460 21319207 12068119 11468408
ARL3	3	11303027 16413292 11188688
ARL4A	1	19164688
ARL4D	1	10212218
ARL6	4	16172987 1828467 15314642 10462049
ARL6IP1	2	20372863 20213509
ARL8B	1	20388838
ARL9	1	15033445
ARMC3	1	16915934
ARMC4	1	16809635
ARMCX3	1	9405336
ARMET	3	17507765 11272179 20214902
ARNT	268	19428948 15585370 11179451 7716743 20640841 10728779 10721670 17337252 19154183 19815066 19951702 10372405 10352681 10366545 10648817 10978588 15632441 10873592 19850893 16319523 17550777 8786149 8794892 11393538 10215907 21465154 21512126 9514084 19665739 19615983 18335162 10085255 9783729 9765510 16214955 16364012 16291828 14551997 14523989 14529614 14530333 8223432 1852076 17197389 16628007 11…
ARNT2	36	14687977 10873592 21771643 20176079 17337252 11006353 20128965 10640708 16364694 10215907 11401485 8753765 9882441 11932946 14984034 11460724 10215907 17899366 12947113 12684048 10508517 11054704 14643885 12239177 15282404 11811994 21134488 20417310 14660629 21368041 9391097 12215665 11029639 11025203 17350064 21273015
ARNTL	7	15845877 19605937 18728219 18086663 1386215 16507006 5009763
ARNTL2	1	16893914
ARPC1A	2	18758461 19145645
ARPC1B	1	20603326
ARPC2	6	18836448 20404198 15201074 15295064 15086808 11721036
ARPC3	5	11721036 20959098 15928614 16285728 21449051
ARPC4	7	20959098 14757065 17183359 16239147 11721036 20404198 16450411
ARPC5	6	11721036 14757065 15295064 19298826 12451597 21281821
ARPP-19	10	8687439 10875629 21630148 11279279 17893145 2158525 10998096 11771749 2160982 2857767
ARPP-21	15	2857767 11298339 10377350 10854908 1966823 8436957 2540203 8869551 1940913 2538584 2463046 2538585 2552037 2552036 8120638
ARR3	4	18180038 10075669 9181432 15450189
ARRB1	5	21857681 17579607 21212384 21193245 21497294
ARRB2	7	17978999 17273843 17579607 20514076 19783052 21193245 17233643
ARRDC1	1	21191027
ARRDC3	2	20603614 8837779
ARRDC4	2	20844768 21191027
ARS2	10	21936299 15686354 7489899 8923807 17108120 10235259 19127370 12210900 6283100 6339074
ARSA	109	15372517 17558559 12788103 12704546 16642923 10633138 38202 7251646 16554462 11164193 16311251 19699491 11516520 20690521 17093507 8926431 14571263 14517960 17337356 16087406 6118238 20650733 20529153 16782379 8104633 1684088 15896634 11941485 9888390 6149830 19536613 9500813 15599481 17080200 17926345 2975141 7801999 18797988 18693274 11582955 7192199 21183775 16110195 17341424 15211666 11861502…
ARSB	27	21119624 1427856 17558559 15000815 20143913 2152404 19536613 17161971 6323102 17972380 11861502 17458871 21514195 15324318 1572648 2714781 19239237 15603718 8575749 14974081 16435196 21378286 17955027 17643332 19259130 18486607 18406185
ARSD	10	9192838 20425824 8845834 9696346 11177574 18612884 8677192 7663521 1308205 11027669
ARSE	16	8845834 15246527 9192838 17497716 3499071 19839041 20422505 14758098 9246409 18348268 11186896 15309625 11260213 12955766 12567415 9409863
ARSF	1	9192838
ARSG	2	18283100 19960030
ARSJ	1	16174644
ART1	25	16271711 8335692 10092875 9776355 17454408 17707376 17575259 11587854 16287986 9521899 16627471 18066713 16627471 19880795 10460751 10448534 8355657 21502187 10331646 10336617 12850033 12721285 12270706 9119374 2231712
ART3	8	16040347 17707376 16934346 16625277 7575429 9119374 10460751 11254454
ART4	10	18186512 16271711 16168396 16140404 16040347 16040347 17707376 10460751 7575429 11092984
ART5	7	20074554 10542202 11587854 10448534 17707376 16627471 12270706
ARTN	15	21206993 20302919 16022680 16380100 17459808 12160745 19580811 16765900 16193278 16325003 17117942 20118197 12953054 20530713 20305694
ARTS-1	5	10523497 14662887 12189246 16407280 12748171
ARV1	5	12145310 21266578 11063737 11406621 20663892
ARVCF	28	17264675 16765467 10629228 9126485 10725230 10899158 16118784 9721216 10571264 11821434 18600340 11719554 11058098 14610049 12615965 9653641 11557048 15555361 19508883 19617637 11171375 15819401 15340358 15861775 21062899 15509897 9465898 20333729
ARX	162	20550257 17044103 17664401 17664398 17030400 17641262 15921244 17570685 20610124 21416597 10548329 12689693 19734009 17271784 17271703 20690044 15333439 18975239 7753634 20845763 20538404 18842366 18823727 10369861 15248097 15248105 16523516 18412232 12900180 19747203 20506206 12742166 8089035 20376468 21426321 18249903 16828260 16806828 11889467 11939913 12923178 2666748 15756826 16053905 172287…
AS3MT	32	11790780 10903620 20138265 18157586 20949432 19680750 19691357 19411561 17889916 15808521 21320519 18976679 17174488 19167370 8605285 18524450 19152805 19538983 10367337 20571777 20971157 11005674 16407288 19932709 21537954 20547570 17850829 15606138 19159958 19371612 18588996 18682255
ASAH1	4	16951918 19298866 14574645 21493710
ASAHL	1	10610717
ASAM	27	9130215 15077836 15364084 10050193 15991587 15991589 15991591 15991592 15991590 9222262 8659215 15935655 10402147 12003116 11710047 12028742 17220769 15339716 18018806 9567227 10809524 16276326 12661980 14660153 8853232 17350825 15627556
ASB1	5	16188339 1848010 1840915 16325183 2955838
ASB14	1	14970704
ASB15	4	18641171 16012773 14645738 16424087
ASB2	10	16909127 21737450 2134173 18949294 7060100 16325183 15590664 15917206 11566180 11419354
ASB3	1	10671223
ASB4	2	21506136 9419338
ASB6	1	18607786
ASB7	1	12119551
ASB9	3	10592249 17660950 20878058
ASCC3	1	18619730
ASCC3L1	1	18334927
ASCIZ	5	20975950 10393261 21415597 18728389 18433721
ASCL1	25	18519656 19744316 19174558 17549667 20842449 18682232 11434725 16021468 16103883 21184191 21833079 12000752 17090547 1681116 16407974 9352625 16943582 17146289 10903890 16899352 11027340 18491256 8595908 18500366 7530987
ASCL2	7	9175731 8751384 11395403 12099555 21772334 9610003 20660076
ASF1B	2	17328667 16251970
ASGR1	2	10675034 19725223
ASH1L	3	20422712 16497925 21239497
ASH2L	10	20064463 19481096 18245475 11466562 10393421 16892064 15199122 16892064 10908331 21642971
ASL	739	21427214 10089875 19365865 20432306 20422703 19949799 10673438 21762809 21573877 21304555 21769046 20060750 19146355 8930237 18765547 21524012 21547727 21385620 311873 9727936 9727941 15236376 12704760 12705977 11841213 18487536 12707450 19674791 20146233 10496265 16700025 16680681 1729691 16752153 16731365 16673361 19505785 20399582 20511286 17654732 17642366 17659550 17490842 10943717 17583456 …
ASNA1	4	19724867 17289575 18478230 20966125
ASNS	31	20361218 16756505 7904551 20551969 16988110 19414379 12042769 18541474 15665306 11925477 11925452 16407512 17409444 17276738 21208570 18840095 18852115 15385533 17369260 17514734 11787543 15465774 17088436 19683931 17875716 17854304 10655230 8545866 12824526 19209300 12881527
ASPA	74	19932039 11296312 21128244 10248164 15246864 15243987 12718900 20673702 9560948 9483876 16707098 10317134 15082234 12147318 11270574 7668285 17681700 16935940 12706335 187630 187629 12909286 337956 11005669 385644 19739253 199218 8088831 17065439 17254025 15269895 6935395 6935397 16854607 14567959 366116 21912752 16217711 12638939 16836571 15065127 16437572 10837925 12419345 10894210 10894262 761…
ASPH	8	10724692 18633096 11236421 7698524 16972518 11185615 1630494 18937419
ASPM	80	10200315 21505456 18599088 17365024 19353628 20843520 17566767 15759109 15360911 14997185 16673149 20980985 6410100 16716254 16687438 4105528 5828145 16151010 16443634 17851124 17220170 18331833 9151690 15972725 3793330 6655800 21937711 17446375 16123590 12355089 7154248 6759576 16151010 16141009 7087173 17581866 17534152 7542279 18718919 18636190 11857108 18204051 21620798 10721722 19332161 1631…
ASPN	28	16093844 12138213 9705588 20876959 21413025 11978231 20144272 19997821 10411504 10568026 8336091 17804408 11694798 11978231 6699565 2010733 10879326 9451371 17517696 1936720 8111523 3414385 3417064 2028811 18434216 15910695 16951482 15640800
ASPSCR1	1	15952162
ASRGL1	1	11984834
ASS1	9	20104527 21244552 21227727 8105687 20690080 21106532 17854304 19533750 19006241
ASTL	5	16549391 19747569 11345208 7702012 14979478
ASTN1	1	20573900
ASTN2	2	20573900 20889312
ASXL1	28	20955399 20573398 21642991 21992130 16606617 21706002 20410925 19262601 20687102 19609284 20592488 20880116 20408841 19865112 20182461 11242054 19474426 12888926 21576631 20214447 19388938 16606617 21047783 15138607 17972957 21425542 20693432 12657473
ASXL2	3	12888926 15138607 21047783
ASXL3	3	15375572 15138607 19892720
ASZ1	2	19449463 11847345
ATAD2	3	19843847 20581866 17660802
ATAD2B	1	21158754
ATAD3A	5	20351179 21584487 20332122 20154147 20349121
ATAD3B	2	20001925 20332122
ATCAY	3	14556008 11978535 16899818
ATE1	11	21276933 17652207 7814382 12098698 16943202 10487771 10783390 1882553 1882552 2185248 20423325
ATF1	101	20726781 16845703 21484932 9790528 12871976 10558990 16285301 15923565 10945975 11108136 18597084 18690222 21505267 14758521 10856308 8663317 20980392 10952992 9618898 10585419 11015726 11018520 10725433 10723128 9150427 6216281 8097062 11992546 17554019 12414794 19776387 20087159 14514699 9398163 17767420 10219999 271968 17071615 9018131 16424113 2900470 15884099 1352291 15806162 18309479 150425…
ATF2	210	19647037 21072193 11867688 16129666 10364225 20038670 14586577 14647483 19428105 2188735 11309499 15691875 20067572 14746522 18719024 16497991 11078583 12110590 10544060 18269248 14512615 18587265 11069918 8183345 11163354 9792443 16497298 16601071 16845703 10080190 8620501 16394135 10777545 9069263 14734562 1472470 19923798 10640438 15548688 15546613 15218628 8557665 18559253 16888805 9202004 21…
ATF3	271	18836721 9242662 18579581 18716207 10748147 20627820 21061913 21048940 16092758 16079289 11371557 11473362 11375399 11483355 17187959 17295236 21191795 10318916 21280179 21294679 8254038 20197462 10950818 19423649 19478204 16079301 19074031 20018623 19896551 15306851 16644691 16569931 16286461 12881527 19101521 10872467 18719024 20423458 7935417 20304822 20410127 20236803 15713895 18192274 205710…
ATF4	254	1534408 15109498 21087962 18163433 18361414 19751411 10978054 11331597 20589738 21044701 10583943 20933500 19009228 10790402 17347301 17430894 11483355 19122331 11099404 19763736 17694083 20064004 20213041 12032775 12196519 10652269 20411335 20408811 20551969 12871976 17276738 16378743 19519398 12812986 14561767 20488947 20435408 20361218 11823711 17167033 18195013 12611881 12601012 12743605 1683…
ATF5	36	20654631 18332083 19293535 18568293 12805299 12812986 17266024 18195013 21212266 20495567 16170340 16300731 16116475 17346882 17786276 17606386 16412979 16164412 15950153 19285020 18701499 1991112 10725347 21791614 21903901 15829641 10984536 19435374 20423929 18458088 17140605 12213205 11486081 21521685 18332083 18055463
ATF6	200	17933519 18206657 17702888 17887918 17712038 17896870 17059562 17908605 10652249 10346810 9685422 20513357 10583943 14970232 8541545 10395318 12679723 21150130 11256944 16244363 19258633 19122331 20683548 19304306 19883396 20455009 15466483 16410770 1628622 20143042 17565364 19524131 12871976 16579971 15665855 10652269 21345978 21521793 18360008 18263603 12679722 12601012 12713871 12727195 171670…
ATF7	6	19815320 11704852 15906372 16205117 18950637 15735663
ATF7IP	3	21222611 20543847 17559085
ATG10	9	2177522 16874069 20136727 21332848 19214435 8112305 16963840 21460628 16441352
ATG12	13	16441352 15888681 17157191 11266458 18039664 16874047 17651460 20136727 19197948 16963840 17681237 17085765 8112305
ATG16L1	71	19139628 6854128 21734377 18341487 18162085 18047539 19717131 19337756 19455129 19262523 21530740 21146253 19898471 20057419 12202985 19850516 19747213 19414149 19305149 19276991 20212355 20200479 20395867 20540703 20846217 20860961 21213148 20875485 20981205 17484864 19683022 19575361 19817673 18366306 11385577 21406388 19897957 20616747 20144769 11060023 19491842 19802564 19659808 18509308 1849…
ATG2A	1	19657746
ATG3	3	8196551 11266458 16963840
ATG4B	1	18054315
ATG5	63	18408756 19305149 21664058 20046096 12907143 19948180 18758232 11756670 18094039 15888681 16441352 10347217 18758240 18566024 18353420 20930850 11099404 19717131 18065490 20713409 12618311 18216498 18188005 19349686 19375507 19194464 20190558 11212227 10625637 19431142 16645637 21418740 15713897 14731737 21151171 20104021 16713573 16963840 17700057 19466606 17085765 20865014 18097414 18319638 162…
ATG7	19	20104021 16441352 20046096 11756670 20057419 10625637 19351563 12618311 14731737 21213369 21132731 16963840 17942897 10426807 17334395 20865014 11266458 15131264 17952022
ATG9B	1	19197948
ATIC	23	19299651 14966129 19602477 12974624 11323713 12501179 17439323 17324932 10944351 20847201 14756554 14756553 16798121 8567683 12939746 11948179 1937050 11096114 15615517 15566465 10706887 10706082 10216106
ATM	2571	10707794 10681715 10673629 10692474 10330348 10699895 10683328 10705278 10713094 12473594 12498640 11208881 12384494 14752509 15543621 15078995 15094373 15097860 11774566 15048089 15108799 19067706 19193393 19034564 19328060 11511367 18577732 19131117 11231126 19302790 20393018 10096020 20372103 20237419 19053174 20395202 20393017 12588868 19815057 9488723 20305130 19306889 18245364 19502806 1537…
ATN1	6	20977674 11607033 18704396 18651325 8136826 19068089
ATOH1	10	15880586 18242514 13353477 10662643 20621629 17549667 1689217 17826772 17961150 9367153
ATOH7	6	21441919 21307088 15965171 21427129 11090341 19803772
ATOH8	1	20374938
ATOX1	14	11471056 11474190 12539960 18761103 12420134 16932613 11827945 15902551 16554302 15381069 10425268 12120136 20159940 10425169
ATP10A	6	21209057 19894069 19218833 20609483 12782135 10995513
ATP11A	2	15533723 20043114
ATP11B	4	15533723 10605108 15566487 11790799
ATP11C	4	15533723 21502987 21502987 21518881
ATP13A2	35	21362476 19297401 17189270 19345671 10864315 19015489 20945983 20816920 20310007 19705361 20227461 20036179 20483373 19429112 20976737 19168133 18267242 19409223 16172858 16227205 19097176 21724849 19806583 20721915 21060012 17485642 17485640 20669327 20683840 19697879 17713121 18785233 18787878 18787877 21469196
ATP13A4	2	15925480 19731010
ATP1A1	20	11887161 18214893 19834983 12537020 19036952 1387108 20467982 16267270 17525374 11509477 17157333 1698283 16946398 16087159 15198370 20336380 16305600 20826726 19700929 14667992
ATP1A2	71	18451712 18483709 21533730 17236110 17435187 15549578 15534763 2842249 16538223 12669065 19007941 15985592 15308625 15459825 19199261 16088919 12474141 12119109 19874388 18405771 16508935 16508934 10050286 18846413 20236346 16437583 21352219 18184292 18028456 18294248 20187861 16915377 12915447 17473835 18498390 16110494 16026932 18644608 18759542 15115644 17397047 12539047 16472340 16344534 1125…
ATP1A3	17	17435187 21496607 21072501 2907504 17282997 21196491 21468120 19351654 15260948 7904196 18675996 15897512 17595045 16087159 16946398 21165980 20850480
ATP1A4	4	19834983 12119109 20826726 16894555
ATP1B1	7	19619434 19338079 15134808 7904798 21104370 18630675 19563793
ATP1B2	3	20842439 16430714 21196491
ATP1B3	1	9457675
ATP1B4	2	16430714 10376014
ATP2A1	16	20547455 12556521 15083169 15128655 16881852 18723868 15257297 9405806 18786632 12354153 20142766 18193643 9367679 10914677 8841193 8825625
ATP2A2	71	15099360 21527373 11722459 10080170 18295663 14675181 18459521 16716163 16733453 16397524 20204653 20223560 12670038 10767338 11121153 21167218 18084860 17642644 12925205 12890216 12925202 11389134 12974140 20857128 20456342 20586837 9642673 11390201 19610080 19995371 15069686 17597815 17116488 20423818 8406504 15888147 12553850 12542545 21674634 17439322 17431323 12670936 16467572 11244492 16204…
ATP2A3	2	18295663 19100511
ATP2B1	3	19396169 20921432 8187550
ATP2B2	8	8187550 1427863 9325047 10493522 9337400 21325754 10508992 18203205
ATP2B3	2	8187550 8931700
ATP2C1	49	19126050 16901313 18211433 18247307 11886536 18205868 18259764 11841554 17392835 16540292 16463682 18372165 16823889 20403116 10767338 11134055 19891923 11966689 17536260 14510977 20390242 11450592 21329674 21161278 17311740 16467572 16484827 20055875 20236194 17597066 17911984 19426624 16045696 15078901 15888147 21674634 12669216 14632183 15811312 15149492 20677148 15191544 16255378 17503064 162…
ATP2C2	4	21674634 16332677 11584043 12048648
ATP4A	2	16985189 7904196
ATP4B	1	7490097
ATP5A1	4	19261598 21542301 18718509 2696184
ATP5B	4	21291913 15289330 17308960 20705594
ATP5C1	1	18445752
ATP5E	3	1429613 20026007 20566710
ATP5F1	1	11988080
ATP5G2	1	21132003
ATP5G3	1	11459924
ATP5H	2	12353267 20667664
ATP5I	1	21251948
ATP5J	1	20728387
ATP5O	3	18372903 7490082 19168282
ATP6AP1	1	20380930
ATP6AP2	2	20570919 21622230
ATP6V0A1	2	3840700 18505059
ATP6V0A2	5	20010974 21362473 19171192 16192400 19008952
ATP6V0A4	7	16611712 19297287 10577919 20221774 19639346 12649290 14638902
ATP6V0C	4	17178925 15370883 20839327 12438748
ATP6V0D1	2	16192400 18037669
ATP6V1A	2	17898041 16192400
ATP6V1B1	18	17669226 12384298 16433694 19297287 18386070 16287991 16611712 19052537 19478356 17898041 20622307 17898041 10577919 17216496 20233014 19639346 14585495 14758480
ATP6V1B2	4	17898041 17898041 18776908 18672065
ATP6V1C1	2	17467328 20404513
ATP6V1C2	1	15486828
ATP6V1E1	2	11502604 17898041
ATP6V1G2	2	12920609 16971954
ATP6V1G3	1	12384298
ATP7A	191	12372948 15479448 18545997 18987288 7490081 15607932 12485191 12485192 11040994 11043517 10864443 9467005 17717039 16884690 16858971 19501626 20038716 19075668 21734698 10739752 9668166 3060166 16167277 20831904 21167140 15113935 9445478 19296535 5473551 19092723 14635105 20836889 15231727 20799318 20652413 11082702 14977365 12827356 11241493 15607932 18508032 10567439 19416479 19645496 11936860 …
ATP7B	344	18000748 7490097 17129551 9654149 18841562 19581671 18558714 11490435 18673401 10790207 12385784 12376745 12372948 11708998 11231950 11690702 21323344 21034864 11157799 12551905 15207438 21454443 21734379 21734698 17264425 16791614 9452121 9482578 15554419 17587212 17949296 17717039 19075668 9587140 19540904 18376232 19566898 17182432 17171802 17196137 8931691 14966923 14962673 12827356 14616767 …
ATP8A1	2	20947505 16618126
ATP8A2	3	20947505 21454556 20683487
ATP8B1	39	21055686 20947505 20961850 20537422 15239083 15248112 18376240 20512981 19228886 12596388 16868810 20038848 15768832 12631737 16799980 19260995 19254779 17948906 20034695 15448432 17060887 19731236 15496606 20232290 20422494 11745041 19479788 21691113 14976163 18379143 20414253 20955958 15657619 12187295 19027009 10579978 17948906 16628629 16137474
ATP8B2	3	20947505 20961850 12880872
ATP8B3	2	19017724 20947505
ATP8B4	1	20947505
ATPAF1	2	20579638 12965202
ATPAF2	2	12965202 8705854
ATPBD3	1	19337729
ATR	1483	18483401 19333581 19767562 2086352 19330022 20368419 20385778 20412631 20232303 20498628 20566369 20660767 20681659 20532270 20414906 19273851 20673194 16426721 14724280 9845359 16606712 16582603 11858331 8538748 11864911 17118715 18926018 18804090 18854148 15254762 18846196 12372267 17147421 15956677 17118963 10454554 17132443 14719887 14551669 14609671 14716813 12959929 14643970 9467375 1103841…
ATRIP	32	19619158 10455002 20660767 12791969 11721054 15527801 19282663 15743907 17616665 8114714 12791985 11511367 7637016 12799426 18519640 18519633 20847938 18066086 17983847 10214922 16186122 17636252 11574538 14724280 16757521 15226314 11060031 15451423 10691732 10562568 15758953 10691732
ATRN	7	10086355 18064672 20670697 17362257 17261078 9157970 19535787
ATRNL1	2	20670697 18064672
ATRX	101	20885787 14752160 19055664 20152904 10699177 9326931 11427539 9244431 12673795 21385704 21666677 21666679 7726227 20159587 10699177 14592816 8968741 16213461 17015838 16297627 10751095 11479734 20147399 16100724 16125058 10383460 17627922 10098888 21505078 15242786 15156142 10602370 14729260 16847812 2957466 21029854 21029860 10766351 12434153 21310198 16376512 16480427 16331260 9657859 18409179 …
ATXN1	23	8275090 19169275 20869586 17925862 15291732 10672238 17190592 10952086 17252022 20308783 18262566 19576304 14687547 21315774 11136710 21475249 17110325 21900557 18401401 18301861 17540008 17116127 18684319
ATXN10	8	10357856 16498633 16924013 19651850 19936807 21565611 11914424 19147916
ATXN2	15	9325053 21482525 15254952 18262566 17923635 20960929 20740002 21610160 21399888 21562249 21670397 19672991 16078202 21307863 19676102
ATXN3	24	15099544 17935801 21143471 18771522 19542537 18688568 19714377 20376803 18385100 19153782 18358414 18261802 17948873 19453404 19713033 18262566 17116127 17234717 17140157 18286225 17027034 17764659 20347968 20637808
ATXN7	7	20600911 14563679 19843541 17344386 18262566 3872072 20076538
ATXN7L3	2	14563679 21746879
AUH	19	16640564 10676925 18831052 6353147 10072761 9260400 186018 16445874 5966347 9108262 11738050 3081491 15033206 3193911 1908112 2543889 788919 12655555 9762598
AUP1	8	12534238 12534236 12534237 21127063 19840933 12612637 17329958 11353393
AURKA	63	16894566 19157502 15860351 18802780 15630414 17567959 16049965 18677115 16532023 9771714 20656315 19565641 18851746 18344211 9809983 17634533 14740254 16762494 21479553 19470708 16367914 16411056 15880741 18006949 21156253 21151926 20978320 11103942 20929925 21274965 20303016 17977645 18314619 19001879 21919602 11823860 6448862 16951212 12460893 15805292 19111875 18293085 21508363 18721754 157543…
AURKAIP1	2	17452972 11350925
AURKB	26	21222513 16452462 21484159 19565641 9809983 16762494 20651058 19778480 21919602 21397507 20303016 18542055 19956271 17350580 18721754 8608989 19908318 19889886 20112500 20732714 20406800 21116854 16982739 17483322 21118147 17687118
AURKC	8	19147683 21710690 21353399 19447663 15627751 21715338 19889886 17435757
AUTS2	5	20146355 17211639 3307505 19966786 12160723
AVEN	5	18282266 17163532 18996183 18627056 6540675
AVIL	2	12034507 11823401
AVP	6015	11788439 11826124 9374840 11788346 11788132 6206352 6540695 6206331 6467638 6540706 6472059 6089144 6466269 6462599 6087065 6462885 6088884 6468469 6088766 6472941 6087183 6089020 6087620 18325001 18279366 18184763 18179782 18337407 18031770 18158152 18316776 18299204 18291667 19948196 20096332 20109532 17292670 17356185 17356196 17355318 17292369 17371619 19420845 18090373 19297548 19285113 1941…
AVPR1A	18	17939166 8083743 17442854 16870944 16403186 2853382 20838784 15558634 10756113 8838314 12193181 12082568 18607375 10466725 18301756 20546835 18655900 21307861
AVPR1B	5	18384079 15700229 19260016 19074473 17909131
AVPR2	57	18726898 11754100 10820168 10820167 9452109 8104196 11916004 19812297 11181969 15841479 8929875 1356229 9711877 9773787 18553546 16580609 9019668 9127330 1208363 16845277 12509923 7607658 15888562 10770218 17550212 10973325 17318848 17216256 17442854 11389590 11095010 19703807 8401502 11920339 9853256 9831428 20606409 9756088 20389105 7575330 12414899 7640759 19294427 18753429 1303271 19449677 16…
AXIN1	31	12101426 19633924 12439748 12376942 10700176 9294210 11691783 11719457 18497987 14970870 17534895 11526492 18514388 12883680 8250258 14566817 18171349 21393552 11585731 10944858 10549354 12908672 21294210 12555076 12101426 16273202 16465433 15488029 16964294 12209999 11940574
AXIN2	40	11940574 18284543 11017067 17143297 16820935 10201372 14633328 16247484 17293864 12101426 12101426 11719457 16432638 11474173 10049590 14970870 21536746 15317890 16941501 16708370 17373666 14695993 21199802 19219933 19065536 18657636 11230178 18755497 20527017 15054482 21294210 21626677 16918677 18372914 21416598 21792189 9366437 16682758 16273202 12101426
AXL	38	21343401 21076472 17655650 12832381 19126665 18620092 20075966 18339872 18502572 20858715 19567819 8816929 21132014 12168903 21980877 21057535 21539887 21529875 17325667 11114258 18641177 12485899 19059436 1309330 21384080 20807811 11346799 19671800 20664904 17440102 2828549 20226439 10734239 3372003 15634517 15492251 21521745 21555911
AXUD1	3	11526492 19544579 19084594
AZGP1	10	17018789 17724461 18223322 21457003 20581862 7635205 16230073 10585584 17018789 18978557
AZI1	1	19342588
AZIN1	4	20188728 19956990 19449338 19756694
B2M	157	21211854 10817547 17339200 12738401 9677461 18692183 9166590 1554920 1698438 8301059 7727620 12464555 17581273 20454974 18974019 9645572 11756781 14629804 3302740 6179875 9176846 16676145 9230913 68840 3699852 8726404 8704239 1842146 15844767 20198709 2488177 2577412 2577410 11712809 15386370 2688719 1982784 9714695 3141196 398326 9818480 13930654 9533020 9562796 9604789 19073563 15770701 9215838…
B3GALTL	7	19161143 7508317 18804553 21067481 19096080 19796186 20584037
B3GAT1	2	12874601 18552348
B3GAT3	1	21763480
B3GNT1	1	18635803
B3GNT3	1	7681221
B4GALNT1	1	19318031
B4GALNT2	1	18558094
B4GALT3	1	12439901
B4GALT5	2	15679832 17516585
B4GALT7	3	20809901 16583246 15211654
B9D1	3	21493627 11553327 21763481
B9D2	2	21763481 11553327
BAALC	25	18088181 20535151 10779426 19943049 16376586 19752345 8016145 18671757 18752846 20841507 21426945 16418499 18694566 15659234 20376583 20448115 19555438 14585369 11331327 17646667 12750167 15746041 20495894 20306678 16514668
BAAT	6	17256745 12704386 21319197 6784761 21049545 19666004
BACE1	424	19486882 18289733 19519664 18255190 19708161 21209097 21190943 21371601 16924032 16904810 16901640 16904262 10531052 10858586 16305800 16290302 9774410 17549006 18182766 18032377 19467915 19523824 18206267 20685197 12552133 20720123 20656487 20599477 18499745 18607365 12391600 14715132 14600149 14681914 9841227 14645205 15211591 12453676 18156464 10887202 19738368 19749436 19887909 15755686 20137…
BACE2	49	14600149 19124009 16305800 20669962 12052539 12054559 11032903 12707937 17113083 10683441 15737955 15857888 16757811 16757812 15473697 15987683 16023140 19117266 18163181 11435901 11439695 12801932 20596738 12736275 19476501 20943756 16816112 16023140 20045648 20111991 21073551 11423558 11747923 15120577 19840121 20561356 12618121 17511655 12423367 12665519 10965118 10392577 13678669 12150821 107…
BACH1	45	19608619 16462773 15242590 11069897 9479503 11920628 18483852 16731568 11042216 10550055 21127055 20159562 20122882 19150983 10991937 16153896 15068251 15068237 16500609 16357529 15146172 16101277 17063491 15878853 16014739 11301010 21345144 17525326 17493881 21555518 9747670 20681793 9544839 14576410 12565990 15125843 15613547 7789755 12565990 14578343 18256278 7481765 17881434 19858293 15164000
BACH2	15	18929412 21319257 17044046 11286316 18769450 12829606 21536720 21102463 1318776 16258099 21412927 11746976 10949928 17262715 16832351
BAD	481	17011751 16932738 17096325 16987102 10230394 15161350 15153522 15161349 17700975 20540951 19754666 20493827 20647330 14698315 18272190 12145277 12363409 12171932 12727206 10074175 12728252 11994280 12107261 12088287 3401236 11287608 15907327 18438593 18603126 11699408 11706996 16791589 16938513 16646081 12358805 12242151 12351720 10230394 11513817 11494146 15616022 15004239 18181022 18223655 1822…
BAG1	41	18757464 19020101 18183490 18242589 17996194 16368092 9657333 19368740 12527774 14984055 14655755 18757464 20179333 19712056 10451379 7757057 11276257 9267406 21195059 17657847 12058034 11994154 15270086 8990128 21681022 18955116 8812483 9108551 14998514 8577255 18038799 18159081 9930742 15309313 17379212 11116437 18597117 9274873 9657052 19854173 11741305
BAG2	8	18457437 18479145 15780599 16121031 16169850 9873016 14962978 15271996
BAG3	46	21353195 8393143 10391924 19402132 14614315 18325327 17996194 13678583 20535599 20800573 20607728 20692357 21316839 17974966 17164298 20368414 20232307 20018251 19111544 20884878 2831375 17493862 16394121 21302292 21252941 21233200 10553983 10717012 2998778 20858900 18821563 11854388 20303406 20392858 21681022 18286539 11073539 17996194 18469860 14628070 19681889 21561597 21311226 19777443 190061…
BAG4	3	15780599 12058034 16757108
BAG5	7	15780599 10671488 20223214 8604117 12058034 18776064 15603730
BAGE2	1	18074101
BAHD1	2	17694084 21393530
BAI1	29	11172604 10814512 15225653 19217291 12045108 12074842 9790924 9772287 9533023 21618836 9647739 11274365 16244591 21724586 10613822 10568831 21511296 16796906 15782143 20844538 10568831 9393972 14980512 11245925 17786337 17960134 10343108 20888903 10639598
BAI2	7	9533023 21787750 20367554 16412436 12218411 21110148 10568831
BAI3	5	10568831 15225653 19853563 9533023 20946148
BAIAP2	4	18215522 10814512 10343108 19733838
BAIAP2L1	1	17568789
BAIAP3	1	12498708
BAK1	53	15093246 10572014 17302430 19754838 20519630 10582338 18621005 10900469 19124768 2826033 19532123 14605219 18602859 19118534 19748302 18694562 20923364 16244493 17686433 17686433 17625569 19277500 20561260 20937731 20514242 12150928 16359392 17027118 15060130 19400727 19282307 15221385 21680829 20018402 11331751 19711341 20018402 21558554 10557222 20824776 11727956 12150929 12150928 16699538 2016…
BAMBI	25	19998449 17578658 11165491 20825377 18386821 19423736 20886049 15240101 16007344 21496456 19758997 16705710 9727977 19326429 18392881 20107078 19509179 15138559 16125380 19482104 10519551 14660579 15734148 20189233 17952090
BANF1	1	21549337
BANK1	14	19923204 18368128 20131273 20863905 21208380 19815934 19877059 18227869 19664177 18204446 8076595 19180476 21480188 20472928
BANP	3	1368840 8454566 10940556
BAP1	26	21484256 10421577 15492234 11985592 15607727 6865463 11955068 11056006 17977156 9528852 21444680 17568411 9647739 10557364 19117993 17959404 9886090 19682612 16341802 17018034 20634289 21642991 16901787 1803818 19815555 10433690
BARD1	120	12890688 17510055 17497650 17028982 18089818 16618730 15159397 15265711 15184379 20060929 18514188 14638690 14711411 8944023 11807980 11790560 17579243 17550235 16152612 18591352 15782130 15687546 9425226 15166217 11943588 19766185 19796682 20967475 16861894 11779501 18493658 21809034 18481171 11773071 10550055 11567158 20451671 11925436 11927591 9798686 17531442 17556008 20077502 12096075 158031…
BARHL1	5	16307728 11807898 16384683 15487006 10814725
BARHL2	3	10814725 18003851 19852759
BARX1	3	10995576 15487006 17486624
BARX2	6	12370737 10854790 10644443 16636675 14744868 11585719
BASP1	28	18248415 9310187 9810227 15920758 19956849 18438920 18457665 19376485 10049774 8008250 18655186 19683798 18212735 8186742 16110318 16125549 18268500 12829256 10994492 15827346 21156029 19039922 9035734 20109554 18172440 18949357 11523993 15506928
BAT1	48	11703823 15843211 15851104 1980160 12426569 9182565 18240960 7693583 18834321 11156708 11756005 16879424 8661725 11894410 16971954 6261960 17517687 21790008 9818966 20933106 8812450 8824804 7927538 7601445 8081366 9510374 15004478 16861814 2911734 10202016 9014173 15028669 18446445 19199104 10716256 1672123 1352699 7836314 10506124 16331456 12920609 10343160 18381799 16358225 15796898 21505866 12…
BAT2	22	10458608 2440890 1980160 16741264 15851104 21112704 20176790 8082901 16879424 10989420 16666279 10446825 7836314 19039607 10987645 1672123 12669067 9254694 12172617 7681221 8919359 15752841
BAT3	20	10390159 8082901 2440890 15781869 1946393 9799223 18055229 14960581 9601938 20626023 16287848 18413740 18382692 16271140 19491260 1685263 7854331 11165392 1356098 4688372
BAT5	4	20626023 2911734 19531598 8919359
BATF	15	21587310 21572431 16380965 7956822 12444555 11279141 21873234 17182540 19268464 15467742 11466704 8449191 12594265 20942268 21080609
BATF2	1	20473897
BAX	786	21172805 20811013 20966084 7664836 17177302 12729577 12736714 8187176 12730679 20651361 10690536 20445128 20629397 11848534 10370035 11709717 11709713 9291430 11718996 11699409 12485416 15157443 8971161 9163610 19747367 15270511 15258461 15024021 15164834 11139284 11175253 18534994 18465269 18039663 18085563 18055008 17616717 17390059 17401168 17390010 11487718 11504837 11494041 8068936 11501909 …
BAZ1A	1	10747848
BAZ1B	3	18553513 20580033 20802025
BAZ2B	1	10209001
BBC3	9	21361780 21567299 16697956 21537112 1423616 15945708 15126337 14665630 10519894
BBOX1	1	17110165
BBS1	30	10874630 2779627 17652741 10874630 18317593 15517396 14993910 10973251 15770229 21209035 10802661 18669544 9888993 10468634 17065520 7702084 21471969 15523688 12837689 20120035 3359670 10564830 8298649 4395815 20177705 21520335 12118255 10577921 18766993 19402160
BBS10	9	21209035 20472660 17106446 17652741 16582908 20805367 16823392 20177705 17160889
BBS12	5	17160889 20472660 16940995 2779627 18381349
BBS2	21	11707781 12107442 11381270 11567125 15770229 7711739 10874630 9888993 11285252 10802661 12837689 17003356 12872256 14520415 20618352 7702084 16823392 4395815 20120035 12118255 10577921
BBS4	25	15654695 10409426 10682974 15497446 17906624 12365916 15690372 15649943 17898177 8915050 11194934 9714014 9888993 9126487 10874630 10768616 7711739 12118255 17003356 12872256 10579718 9017054 15107855 11676919 10512678
BBS5	2	11921605 15137946
BBS7	4	19402160 15767906 15770229 16308660
BBS9	2	17411394 12567324
BBX	1	6250669
BCAM	3	8697283 10562557 20335018
BCAN	9	20439034 20439033 20439031 20439032 11873941 6101993 4092869 17310689 10901239
BCAP29	1	21068099
BCAR1	11	15277346 18285519 15448007 19412734 10639501 18974135 10639512 10618638 17192874 15448007 21469768
BCAR3	16	17616674 10438950 10438950 10205169 8157674 16740993 15448007 12682916 21262352 21654156 14583477 19454314 18722344 19103205 7673154 1694307
BCAS1	4	17899364 15583422 16631473 17233815
BCAS2	3	15694360 19903847 12169396
BCAS3	9	16099728 12378525 16344562 16855396 17505058 12755490 16400626 16320248 9872311
BCAS4	3	16344562 12378525 17668415
BCAT1	4	9165094 18074675 12660824 17549010
BCAT2	2	9165094 21284984
BCCIP	17	19046788 15539944 19713748 12527204 17102621 9824164 12947386 10878006 14726710 11313963 15601996 18299662 8921390 16247447 12606939 9694656 11313963
BCDO2	1	15685954
BCHE	72	10190327 11920913 7621507 11063796 21228368 1349196 9191541 9187134 1820094 8063698 10853020 11749053 9197017 15258737 17700357 10206233 18290843 18300943 18056867 15563885 6610841 7105011 15781196 17166756 15386241 7793177 20193849 11163024 11125748 17701416 17503475 10590675 20529763 7925428 1412713 18640242 8543286 7489390 11306336 2016308 18206267 12687586 9536099 16020944 7896186 21547979 12…
BCKDHA	8	19193982 11486905 18378174 19480318 19621134 21430207 19456321 12888983
BCKDHB	5	19193982 19480318 18378174 20307994 10464622
BCKDK	2	9665099 9344245
BCL10	106	12883238 11493468 10187771 16395399 11278692 14695475 19538180 16830336 16920630 19696203 19841088 19080537 11167747 11830492 11850073 16123224 16310461 15125833 10790217 18628489 16323006 11372735 11376806 11707622 10942247 20551178 8673090 10408398 19908063 15231651 11748643 18550498 15337797 15213237 12393483 20937806 11066079 15540895 10845924 10848834 17468049 11107182 15143341 15705894 1969…
BCL11A	46	20830771 19696200 19657335 19095932 20802474 20802474 10576504 11830502 11328886 9571335 18691915 19892011 11719382 20712774 21068433 19576949 21366467 20423883 15325104 17053054 10676951 17767159 20183929 11986957 19808799 3456593 18695233 19153051 12040429 8999894 16734728 19344402 8205005 21385855 19369625 15084694 20472475 20542454 16252236 18681895 12774917 15829312 16871282 16619048 1549698…
BCL11B	24	16926283 15334547 15104287 1616633 17173069 20694680 20384631 15030770 16091750 15325104 18079734 17308084 17306224 21052064 1650350 21791875 15668700 16484591 20513151 10452940 14500364 21080944 18224412 20824091
BCL2	690	10679091 20610805 15112272 18842418 7910376 18940474 12393466 18622426 21346255 21257718 21497287 21300982 12002747 21224472 19272801 21791974 21212792 17991738 15814742 19883311 19876015 19650113 19860666 19820711 19737931 19815709 16625101 16469847 9338106 9331562 7565870 2578541 7564520 18402774 18478012 18450732 18465329 17912526 18461720 2208117 19838161 7960234 20082858 19821820 19819918 20…
BCL2A1	13	19406997 16099884 19578740 11323693 12580957 12006103 20200559 18178869 18414982 19118595 20177751 16221993 8600387
BCL2L1	22	15725882 16116477 19153190 21412927 16847944 11966323 20427144 17803526 12580957 17722957 17760804 19896995 17982442 10217402 21802410 7599047 20477830 21109956 16407500 21080944 15905648 14687078
BCL2L10	7	21171085 16671088 21166696 21077739 19255499 20428828 19551325
BCL2L11	13	10600371 21151127 21296075 20095040 16960149 11435715 20728797 19711344 14744745 11818141 18758461 21618262 18328430
BCL2L12	17	19763795 19376117 17132110 12783122 19723066 16647810 18844453 15493871 15033711 16895478 11401436 15576332 19440006 17384250 18930135 17384250 19903463
BCL2L13	2	20109966 12920041
BCL2L14	1	19838061
BCL2L2	8	16116477 19654003 17459056 15905648 14973057 18774655 20808289 11304724
BCL3	60	21502423 18940474 18628489 12801635 12153169 8009224 12457286 18052923 16732314 8255106 7896265 17495977 15054400 17272867 17582237 3494520 16311697 16790585 15533211 16533741 9290956 17696193 12432504 7691160 8011990 8446902 14603446 9722939 18373708 17644518 17989713 8824724 20974051 20658525 16426923 16434321 18231927 9078289 9078290 9003487 12869493 17673665 9620550 11672772 14614233 18278810…
BCL6	350	1356511 8235596 20230742 20230751 16133367 18324968 10898795 16574227 17175379 17175383 16342298 20846268 16381981 15102677 9332330 16618762 16625101 21475040 17625604 16819511 18460403 7478591 8924765 15852472 11039912 11023530 9753732 9162193 15252312 19701248 19633642 11972514 15370207 7540652 12881702 10090923 11516111 21390126 21083654 10624132 10698307 10637510 12738680 7961119 12393466 113…
BCL7A	4	9931421 15639402 8605326 14744745
BCL7B	4	9931421 15381380 9806765 9860302
BCL7C	1	9931421
BCL9	21	21383261 11426565 17113272 9118222 12964048 15472896 9490669 10602418 16554443 19715304 19738061 15703843 19530245 9727977 19699733 12378526 12047235 20637214 17052462 18519675 12781368
BCL9L	3	12964048 15067358 15703843
BCLAF1	4	19903358 21479368 15253423 20661537
BCMO1	11	20599666 18264975 12759335 9772126 21091228 14570982 17890117 21106934 15951442 19103647 5925518
BCOR	17	10866835 20563598 16133367 17033686 10860984 17517692 10396064 8622765 19367324 8744570 15004558 20807888 9640004 15531890 15770227 15957158 15820547
BCR	2397	11278621 18802046 17442945 9915863 16860389 16777289 17174309 17067653 17163452 17090619 9768760 16963104 21289311 20074801 20687794 19680759 20682391 20578740 17878342 17878339 17869135 17878328 9949328 9443972 17878369 17656488 17724683 18030302 20483733 20461019 20335218 19837478 20526938 20536989 20495065 20495066 20200400 10662794 17040872 17015719 17042193 17022736 17015700 17015726 9877537…
BCS1L	21	17049929 18342084 10502593 12231008 15356960 19389488 12547234 21680270 21620786 21274865 12910490 20472482 20518024 21278747 18386115 18628306 17314340 19162478 11528392 17403714 20580947
BDH1	4	19219638 7957900 16935252 8692690
BDH2	4	7957900 19219638 16935252 20550936
BDKRB1	6	20451601 12489788 11108782 10362533 16497152 11604504
BDKRB2	11	20511677 16950802 20044476 19086053 17593394 9791144 15894833 11502604 9755287 11108782 16461337
BDNF	5649	16384645 16406148 16000651 16413788 16388901 16289943 16507885 901140 16426601 16500620 16406106 16520552 16448713 16368211 15944379 16530518 16522723 16497295 16513879 10502564 16289360 16506193 16356643 20205668 3525775 20218790 9459071 20079352 19463996 19779956 20238038 20218789 20097691 20129627 20142488 19649724 20109109 10037761 18497103 8929413 20079809 19934779 19664825 15879342 20208512…
BDP1	7	9372943 12370195 8950995 16542149 14660651 16956891 16500609
BECN1	10	15864339 12665549 7960234 12545159 21744334 17550384 19244119 21490427 18421301 16764775
BEGAIN	4	12097487 19694650 16261422 9756850
BEST1	27	17867795 11050159 12824425 21109774 19827947 19398034 16185683 19298908 21269699 12362469 19357557 19375515 12970112 17003041 21077756 21273940 21436265 18611979 21467170 17477921 15680370 21498618 18509027 18703557 21192766 20057343 10798642
BET1	6	10837468 15470102 11174056 271968 1623521 3286011
BEX1	4	11989783 16818640 17638883 15920485
BEX2	6	21211470 17159986 19107229 19711341 17638883 16818640
BFAR	2	10395127 15870591
BFSP1	3	17225135 10909854 17724170
BFSP2	6	17724170 17982427 17200662 7762577 15570218 17982427
BGLAP	7	17593491 20055894 20592451 17876328 21617842 1774075 10486212
BGN	34	16606593 15942647 12140283 10912800 12002007 11726169 17133825 10540983 3611218 19523462 16170621 20497421 15332124 16283572 9880804 12663372 7607653 21219861 15528932 8828037 12595114 12952195 20079365 12636575 12538652 9545180 7988427 1612609 16051607 8781050 1968422 15546867 15804847 9367294
BHLHB2	7	15970569 19590847 18728219 20863812 18234890 18602890 20028734
BHLHB3	7	20028734 18223678 15970569 15157742 17194498 18728219 21552147
BHLHB4	2	15713514 11863370
BHLHB5	2	15713514 12213201
BHLHB8	1	17901072
BHMT	90	21698793 17086380 17956306 12730887 10529246 18522833 19361795 11819 20662904 20471925 17885002 1996349 15099744 11516176 12757931 15887275 12097683 21349258 21565678 21564312 9681996 15122900 15130780 15131763 18059170 16352668 10075673 11380830 10625458 11073719 19436145 9778759 12818402 15203112 15203325 21093336 10854776 10391945 8759379 8573081 10417327 11087663 12387654 4650615 11883905 949…
BHMT2	7	20662904 15887275 21564312 21093336 18342145 4650615 11087663
BIC	396	21572141 8871220 8871101 8879674 18202808 18199717 17983729 18000842 11841572 7607119 6590834 18354490 18607920 18589010 20558328 21484849 21442664 21384235 2913199 21317343 21436107 9874519 18817265 18828822 15015957 15015952 9328236 9347928 17452981 17590162 8504774 8389837 2900295 10783804 10790896 2171973 17049028 17049032 17027234 12554881 15747674 3032005 3556493 20201617 20196754 19865620 …
BICD1	6	9367685 20709820 7228399 12447383 18487243 2576013
BICD2	4	10399916 12447383 20386726 9334349
BID	728	11454715 11464216 11477322 17171585 17103037 17157251 17223694 17244771 16932738 10023791 9474454 17014595 17023782 11867899 18206361 18094935 17982689 17367855 17922978 17982723 21523338 11099414 2644450 12851107 17506844 18203079 17943175 8876897 8886214 8829027 8879891 8871600 8873882 10725462 10633998 8972014 20715103 2296988 21227890 21060336 21119601 17139279 17145867 16987815 15753451 1525…
BIK	29	17047080 17064661 12242151 12874789 9202161 19632297 15087453 10811940 11084041 10490020 20125189 15809295 17714764 10547847 19922301 17574210 10822388 5642356 12380532 11326099 21622563 18953687 11884414 18182341 11971188 12067977 9665822 19641505 17440086
BIN1	31	16516635 11107117 21220176 21447800 21447796 17932957 10412034 9242458 21460841 20460622 21059989 16461860 19211505 17123091 17676042 19629135 20927630 20142620 15522178 10652430 10616529 8782810 20181480 21623381 12960121 17899392 20476667 17334403 20169110 9395479 9395479
BIN2	21	11678280 11847343 20085582 15681342 16672972 6365930 1630492 20387035 20192752 17681130 21855796 11970900 17873094 8755249 19549598 17681130 15105442 9708728 11579232 16699538 10481074
BIN3	5	20795863 6365930 11274158 11746219 17637568
BIRC2	3	17711515 18452098 20458734
BIRC3	9	15101045 19183193 17334391 18606588 17711515 16546166 20359517 18820689 16356540
BIRC4	10	10426320 11313486 15958729 18769721 16093722 20092891 18223336 11597143 17093200 12027563
BIRC5	36	19183193 17187360 17881769 16155611 19389891 18714155 21312234 19885569 19885562 18856066 19795205 16721726 19402126 8840998 15488319 19120021 16574167 10546001 20367605 14993899 12378529 19585499 18759060 19469654 21634118 7599047 19225409 19298592 19517804 21470196 10567210 21722530 18181175 17589519 16957584 19497660
BIRC6	3	17912030 15452063 20188030
BIRC7	1	16840203
BIRC8	1	20510331
BIVM	2	12036287 15635705
BLCAP	8	15169658 15980458 18971634 21844121 16675915 17031575 18451104 19908260
BLID	6	20544842 20400521 18940476 21031016 21846966 14388528
BLK	34	20453440 19225526 3984937 14669166 20861858 11791833 7822795 12874767 8992882 17357076 3484182 12406557 12391786 9746457 10455134 10446198 20130895 19478191 17728074 18204099 10812226 8825418 9846401 20802133 1475375 2404338 10643712 1531277 19648293 11393938 16905364 9270084 17179230 11546660
BLM	1642	11534340 11523801 11399766 11535073 12888902 12856935 10360177 12875747 20189256 11466174 20071248 7712640 20159459 19959748 10652259 13786180 10601553 21253900 7664750 10908335 7712653 11457377 11470199 11470491 7736577 1695520 2164078 2358187 1695385 2369750 17363339 20826342 20727572 20595082 20711169 17003105 20700063 20685877 18923083 20739603 20866263 20860798 20815350 17900800 10454638 160…
BLMH	4	11479735 8620487 21310951 18398143
BLNK	58	12033741 10023776 11293115 19302039 9834238 10781408 12761551 10066823 1330535 11213809 10498607 9697839 12097380 14993428 16585562 11434777 15699130 11071869 15087455 11487585 7629518 10023776 11813980 10438904 10934198 11035046 15029213 19481340 15936902 19850008 19592646 10583957 11897497 9601640 12387741 10820378 12200606 12818159 10903736 18426802 17252022 19018766 11035046 12618482 10224128…
BLOC1S2	1	18188704
BLR1	26	11554781 20466064 1690625 8978608 9354470 9226150 17233721 2546152 8386678 9786883 7504483 7504479 9339348 9292708 1425907 12208999 1310857 19456867 7913842 18006504 8405054 12964048 5432063 21437295 7920182 7920185
BLVRA	2	21278388 9054499
BLVRB	3	21478226 7656592 17405831
BLZF1	1	21478859
BMF	123	18758461 21374105 21063392 1437754 2373997 19572808 3482486 16833135 20453460 10664054 20810146 20832575 10048807 18046449 17287095 8199044 2312413 8562415 15004030 18402999 3559264 15958391 18222916 6399976 19936928 12746162 7957711 20374349 14657516 15114788 3013823 9189897 15059844 12108057 2487679 10605442 12227517 8704184 22046571 3079808 6606666 6418813 1841493 2262410 12807265 10934778 212…
BMI1	84	20085705 21294122 16528373 21383063 21373837 21125401 17360938 12496760 15976916 12175345 18829528 19605626 10744719 18156489 20308890 21080568 16493006 15254754 20197544 11298590 20362549 20426791 11952151 19626646 19665978 19386347 19556423 15620660 15535842 7954407 14645238 12482919 21577051 20719080 10604983 18346113 21165554 18825633 18206970 10559859 9571155 19609320 10500095 20668194 15334…
BMP1	36	9918695 16507574 8635597 8486632 10593924 21144856 11773438 18253813 11102524 17516847 10841188 10864466 8643539 18435911 2263636 9228090 16824737 17071617 19617627 10947988 9520331 10806368 10446267 10875333 20078780 7842952 2004778 8425049 9016826 16420354 17255107 8404039 9605845 21697095 20955454 12952901
BMP10	13	18392881 18403732 8640225 15224399 14722768 20618701 21345597 20124460 10950309 17921333 9630219 17068149 21550985
BMP15	104	12873222 20007639 20032053 17826728 16645022 16943361 21496799 16508750 17964743 4474774 18355397 18063682 15454632 15451572 19773062 18386286 15271472 15271457 15730965 17826728 17491140 17517590 17027369 10727994 18045843 17222994 17553902 16514193 19106224 19144040 20382564 11999305 12088873 14682245 15715436 19553676 19553596 21193543 21198974 21291886 15128595 15515056 15601592 15601593 1553…
BMP2	540	19907985 19835871 20403749 16824737 12091312 15039429 16635375 16622848 16575902 15219845 15224405 19889495 20237276 9328840 721975 10704850 1427904 8079661 12370805 273366 18333806 17985393 11163184 11055368 17005177 16873765 17711857 9182764 17682830 17477390 17726567 17722066 18172312 18078987 8602187 21671386 7572319 19846600 1628757 11482980 20217480 20307738 9655802 15980575 20124834 110545…
BMP2K	1	19927351
BMP3	25	17889703 20067497 18311777 18372226 11862464 10088719 9590729 12168663 11758259 18311777 10945470 11138004 12498780 16217479 20166219 9434787 2004778 19605411 12574619 11263666 15779007 12903835 10341093 12700180 19653325
BMP4	715	19544443 19506300 12464431 12161183 17516553 17877610 10357891 17148580 17605633 17618464 15342485 15353765 17442697 8079661 18371423 18365875 15039429 16854375 12101429 12112877 12812786 12815727 8637600 8662507 9226442 16781701 11156601 15224405 15232220 4357355 16586442 16624858 10704389 10704888 1679005 11739167 16227977 20675210 17185320 12857787 12865307 11934257 9415424 18332004 11206330 7…
BMP5	24	15593214 12151307 9226442 1427904 15242789 15224405 20402566 19935299 11807867 19584291 7958439 8630036 11745086 12532270 16079308 17220169 17345627 12826715 16243232 10328918 21704030 9081658 16546166 21093991
BMP6	84	20691279 20658468 10947988 14597575 19786029 12881039 16547600 21710445 21228148 15224405 20032053 12741987 1427904 19591830 16604289 17400546 17290432 20110460 15514116 21115976 7750491 17577985 17628512 16514193 20831865 20460105 17181550 19622835 19635757 19644956 19641181 9331107 20937842 18589822 10953916 17879955 15883158 19564337 17238135 17321145 19605411 19722282 17112701 12377187 187807…
BMP7	209	16524929 1628757 10531362 15621726 16854970 15353217 15342482 17452977 17628501 17909016 17497692 7553857 15047707 15164427 21591998 21586666 12411745 17473055 20038543 18312940 20486799 18082966 17722066 17962434 17804487 1427904 10049573 10631182 16952911 8503913 9748228 12876482 9847252 15476453 15126117 17522159 21461916 17018615 9182754 12741987 10772243 21317922 21173384 21496477 18779132 1…
BMP8B	5	19846600 12806005 1425343 11401407 10894154
BMPER	8	19221194 12615677 11734354 16270622 21918208 15456729 19767294 18787191
BMPR1A	59	20815035 19502417 10400993 20334546 15264272 16622178 10051328 11381269 19438883 15102710 9467011 16596263 19523745 19773747 10559902 20101697 20517689 19091845 11381248 21394823 16769811 21056086 12136244 20673479 20345475 20971460 16538672 15084466 17325551 18059158 18510548 18422752 16283485 12417513 17101085 10234805 9396791 16292097 12136244 17573831 10504300 16152648 10974075 11719191 14574…
BMPR1B	29	16596263 18796535 10051328 11455389 18167333 12873223 16957682 18063682 12773124 10375216 15515056 19738052 9396791 18254820 11882013 20673479 10234805 15805157 10504300 20020203 11312159 17715428 15982834 10660046 20857181 21774623 18436533 18987334 10712517
BMPR2	131	16361068 15883158 15615096 19996574 20204736 20117135 12107399 15358693 17065373 10973254 18364108 11484696 15170098 10051328 16615932 16339782 14970586 16840720 20095988 21543793 17277049 18283205 15965979 18791814 18814087 7952402 18814091 18792970 14583445 15146475 21138278 12809600 18321866 18471510 10903931 18159113 17142350 12241531 12358323 19782107 11817654 15194176 15031260 10751092 1922…
BMS1	4	21324313 1375449 7706374 16238392
BMX	23	3446287 2628336 21471444 19700337 2781663 7162450 7319636 6435740 3944050 7970727 7162450 16391828 8790141 21220702 2374664 21481791 10219240 18714219 15833544 3770882 11419545 21120016 514171
BNC1	17	12702437 20531302 11053381 7509039 11069180 942051 11069180 12498717 19430199 15269422 8626462 15989259 11804597 9804777 8605171 10361295 10336442
BNC2	3	19670330 21080600 21368915
BNIP1	8	10704437 12714334 9575197 19935899 10822388 17979832 10217402 15052282
BNIP2	4	16288218 18445682 21130087 21242194
BNIP3	156	16322756 21126215 14534539 19956881 14972662 16795052 21401803 21575413 21318419 11559532 11550088 14600277 17082476 17049556 9346240 15328198 15856026 16511341 21793341 10611972 16765911 16799636 20228137 17600828 17763440 17442977 12169642 19539716 1757079 21573703 10625696 16464515 12879018 18163427 18172295 15592527 16344406 18551130 16002567 10576740 20437871 18359286 11313469 20383878 18497…
BNIP3L	16	14720367 21490427 18551130 7585187 19091631 18497563 15271793 19587545 9523198 19957303 17805942 15590888 11257103 17805942 16093567 12687019
BNIPL	2	12681488 12901880
BOC	75	18817107 5255524 9922408 14531094 16533156 10753474 12080492 11463311 6895983 16483630 8681379 9474668 8501008 12720294 15254451 15244418 15244409 15237963 11092184 11701025 11703107 106269 16053898 21254759 9298987 14071373 549433 15776441 8768765 19673318 20307758 3780689 7327367 15923648 15918707 21140921 11738603 8894966 19131067 11891987 16099610 15084136 19877643 1767917 9576816 18698484 18…
BOK	4	21486404 15102863 21184732 19405089
BOLL	7	19417033 17748742 17760201 17744076 17784465 7877164 15713514
BOP1	12	19482969 12441300 18339677 15342527 11487688 10323860 21520196 21235646 7782526 16804918 15564519 15800002
BPESC1	1	10995571
BPGM	18	15054810 6097374 9162026 9773955 2820524 911786 2824335 1421379 9099261 19733906 3036109 3036106 2154033 1387804 15883004 11304235 9832630 6145409
BPHL	5	16028355 9721218 15832508 12732646 11261551
BPI	458	6373924 6731954 3476752 15042521 10988104 2749035 12507700 8345525 9693998 12901535 15503551 17059212 20567249 12487499 8189279 17522343 15229985 14971082 20339927 2243118 10891448 9347585 8558794 15896843 7613727 15626895 3093381 7508478 7508221 9879161 9914640 12913926 15733808 15590754 8524936 2203792 21272798 17680203 11219905 4315415 12172386 12185532 12167503 14173006 17560054 14907713 1651…
BPIL1	2	12185532 17914555
BPIL2	1	12185532
BPIL3	1	12185532
BPTF	8	14215497 10662542 17237109 16823438 16823438 21653943 21596426 18042461
BRAF	1228	17962726 18059232 17940185 9989833 18032947 17704260 10344734 18056475 17911174 17878251 18045960 17714762 18058267 20088793 20088785 20007066 20358427 20351680 20303012 19109816 20171085 12150818 21482206 20730472 20619672 21393075 21526954 21358618 21540889 21526955 21336262 20716222 17075294 15761501 16896265 15729718 17067161 15054867 15060100 19724843 19637313 19416762 19574281 8084609 16361…
BRAP	3	19713974 21301165 19198608
BRCA1	4547	19250199 19060844 19261255 19223505 19244116 19263514 18287387 19250911 18463975 19246281 15591788 19168584 21406404 10880452 20937646 20924075 21344162 21343941 20809358 21309043 20859677 21410345 21425892 21425134 20980697 20609467 21285249 21441093 20521098 10550164 18280644 18362067 18429825 18341356 18343216 12677558 18204051 18417966 8681448 18204050 17555911 18369605 9296497 18276013 18446…
BRCA2	2516	8841191 8840967 8791478 8834240 8841192 8840963 1990835 12584146 12524552 12552570 12543797 12586794 12543786 12569133 12973860 18095987 18076114 18097605 17822964 18024013 17868747 16507150 15917310 10642429 9802270 16234515 20193984 20369283 20807450 20679599 19960244 15528970 15550590 15548676 15559734 15533893 15535929 15546503 15541050 11139248 15545746 16847550 17052168 17073572 16998791 11…
BRCC3	2	21596366 17143545
BRD1	10	19908236 16924267 20581303 8056440 19763615 21753189 7544324 19693800 20635403 11847343
BRD2	18	16786191 18759043 21513876 10597475 17437413 17148447 16204691 19953286 20709061 7553870 16516380 16278970 12648673 11561159 17999746 12600283 16049035 18463015
BRD3	6	20053927 18759043 17934517 20951314 12600283 18552174
BRD4	23	18552174 12543779 18223296 21321083 10200299 21389092 20395873 18223296 15483023 21179160 11733346 15994877 17406891 21922980 19766566 19561446 17267518 20951314 21652721 21238915 8744573 17934517 12682019
BRD7	26	18759043 18329849 15122337 18772500 12918109 16786191 16792505 15137061 20215511 20561408 17498659 20647772 11085541 20228809 12958654 17458518 11513728 12600283 10570957 8804307 19909775 18697201 16265664 11025449 10404206 16475162
BRD8	2	19787264 11085460
BRDT	8	7816623 10704737 12682019 17049203 16360521 15647849 20538714 9367677
BRE	112	20035718 19998412 21337469 1309587 19393317 11259452 15732105 20230739 2850495 17936689 8866597 19221759 20861917 15946332 10875228 11504788 8058426 19584078 19448969 14565866 18094071 11231219 16529620 8209388 9737713 10879283 10870526 12926869 7826398 15127289 14660503 16518872 16503119 12030807 20060813 16648300 10318856 16806777 15930177 9741626 18006705 8704217 17159223 17215906 17704801 126…
BRF1	22	15465005 8595910 10330172 10487749 8524230 10384303 1458536 10367403 8662956 15868425 14518004 14505090 1398071 7705660 9133742 10463061 2496006 12490721 15880358 10205060 18419273 9372943
BRF2	5	19801978 17096335 15506940 10367403 15897872
BRI3	8	11860200 11290423 10781099 20538055 15606899 17390049 18452648 14592447
BRI3BP	2	11860200 17765869
BRIP1	26	20567916 12872252 17033622 17481966 20554195 20658644 20451671 17557904 18285836 18414782 20512659 19935797 20046159 19763819 21799032 18258506 19064565 21165771 18575892 11044354 11301010 16998502 14557987 16132046 16132046 16132046
BRMS1	53	16006775 8504247 18543067 14676830 20935672 19585508 11822878 18470911 10845559 21056991 19621595 19401233 9174129 11027433 17000776 20980811 14581478 9927722 16963426 20455258 15252837 15168732 17085653 20215788 17163420 11280719 10904098 17312308 19111386 11822878 11774238 11827072 11592309 21777593 20083343 9174129 18502034 11280719 20830743 12650606 9918209 12414911 12672802 15867352 18470911…
BRP44L	2	11252172 18026869
BRPF1	2	21753189 17189186
BRS3	5	9759489 15635635 20467915 19403920 9325344
BRSK1	2	942051 18339622
BRSK2	5	18339622 16165222 20646422 16870137 18250273
BRUNOL4	2	19911421 19757395
BRUNOL6	1	18513278
BRWD1	1	10394528
BRWD3	2	15880590 10382131
BSCL2	38	20598714 18155601 14981520 14557833 17139329 18585921 18057387 11479539 19323790 17614319 12514365 14557463 14516935 21126715 15242882 15617555 20806400 16735770 8783769 19438831 12826327 18325928 10629058 19226263 1523434 17486577 16722806 16435205 18224579 16102895 12116229 19041432 16427281 16531753 18612770 17535271 17320032 17663003
BSG	105	19337305 18637926 19456139 17951057 11114742 2364502 18256385 8121470 12792908 17462843 12466893 8704364 20206814 20197468 20004569 15043731 20672721 20680877 8873160 20970528 21233173 7585593 3873273 10641437 8311030 14985087 16520980 19580345 18668907 16568317 2265994 8151149 18671708 15024453 12575546 18668929 18668930 7502171 21297126 21440698 1602906 16231922 17845374 16774296 21339124 48605…
BSN	351	1318964 17257393 21280441 18649806 18649809 18232614 17960792 18241196 18002255 21036433 21517880 21504552 20852534 3131288 2837546 18804082 15230307 9369805 6565107 6566119 2162931 2362044 12785153 14736124 9866559 10329005 10546273 2226118 18494402 11263063 21229931 16564474 10523315 16564477 11554458 3635498 3635555 12792275 19691651 3847374 18091466 18091472 8107896 8116025 2401901 2394891 23…
BSND	18	18310267 21158220 9046241 11433084 17954364 12949294 12574213 12761627 11687798 16549283 16572343 18843510 11053039 17510212 16328537 17275579 21269598 16583241
BSPRY	3	10978534 17233615 16380433
BST1	7	1497318 3021632 9334171 21248740 21084426 11180458 19935760
BST2	14	18200012 11748283 15822916 15958543 18200012 21555533 21565182 21094940 20181686 16815865 18005734 21436623 16920966 10360383
BTAF1	10	21419221 10713169 14988402 14557059 19054368 9858565 18087068 6445103 21734658 20627952
BTBD1	6	10380229 12878161 15486563 16936789 11179693 17462629
BTBD10	2	18160256 15556295
BTBD12	3	19596231 6785045 12466203
BTBD16	1	16175504
BTBD2	6	12878161 21092135 10380229 12782588 11179693 16936789
BTBD6	1	18855900
BTBD7	1	20671187
BTBD8	1	14654994
BTBD9	8	17660808 19552920 19514512 10904456 18590611 18081164 18216367 19822783
BTC	238	14585720 18237882 20088962 21726155 18001114 17295772 15949608 16061875 15541117 12869389 21284313 11254912 2492469 18521450 18656477 9462724 106269 15248827 3476 18216007 18216434 19956832 15114565 15596046 15600398 10334306 9880902 9883271 4004924 12502502 12538807 16562941 7931551 11990356 12000092 1352986 17914071 11235991 20100187 20138875 7250817 15002976 10885027 1443603 21192667 20132330 …
BTD	58	20738145 10510437 20485741 18645204 15546743 15010077 2203982 7620880 874027 8886146 19663196 16363008 8749394 19330354 19440932 17944512 19365656 21440926 11378391 14666505 12735985 15780633 11498575 18282027 15188681 19853094 9187990 19082626 19771352 12018679 1483381 2837824 11032098 2193918 11668630 21641978 17712253 9642075 11891747 20532819 16900126 20423566 8535251 16011464 10559487 109667…
BTF3	18	18025262 10333297 2320128 1557122 9325059 2196175 3607874 10094400 17216232 15308007 16157265 1386332 15716105 17312387 8809106 7655515 6698978 9817760
BTG1	37	12199786 16818519 17264152 11310585 9690562 15033446 8663146 15449376 8891336 19515430 16786164 10781937 1693237 8944033 20354172 15674337 10625537 10657898 16918137 18288394 11952159 8325512 16281084 15370698 2250915 2069907 10995567 7664826 14634089 17890019 2876518 10366433 11420681 11136725 7588335 10216943 9712883
BTG2	44	9712883 20569234 11470758 21339742 20197462 21172304 12771185 19551855 16159886 16849553 10341341 14996721 18196550 10617598 10657898 10625537 8944033 15378000 20478614 16713138 15741235 15381462 15870875 17363596 18195048 18288394 19031424 19203451 12576490 9828097 8263025 19728149 17890019 15870875 21118894 14633718 10995567 19546886 11136725 12135500 9067576 3858844 1301998 7984417
BTG3	9	9067576 10940556 18288394 9067576 17890019 18287387 18590053 10564823 19885928
BTG4	5	14532992 18519671 19576178 21051931 15672409
BTK	167	19624073 12181444 16926138 10767324 19543196 19514922 12958074 14597636 18211600 17520285 11809909 15028297 12204007 12804534 10878669 10894266 20199265 1379745 11042193 11241495 12459462 10092645 10075013 18714539 16405441 109342 9427714 9445504 7737282 21635151 20574453 20721470 18045057 18031250 19841184 10985046 8283037 7906593 12472671 12487187 17969561 11413148 17936919 8982147 8990499 2045…
BTLA	81	17475832 9927520 19837478 20038807 20038811 19585237 19949073 21078085 20066438 17785848 15771580 19535622 20660710 16932752 16237069 20307212 18193057 18049125 17607320 9036947 3126397 16805995 21722526 17983390 17257317 20007250 20121403 21220749 16725108 14552835 14999428 17391759 15128774 17156728 19016801 15259005 16709818 16643847 16928399 17449225 15749870 14652006 21543122 17206146 107543…
BTN1A1	4	20361262 20208008 5432063 11170752
BTN2A1	5	17785817 5432063 21211798 21347509 21468600
BTN2A2	1	20208008
BTN3A2	2	14726602 19295542
BTN3A3	1	20610803
BTNL2	32	7476138 4185589 20560297 16321988 11207353 17982456 19659809 15735647 17927685 17493147 17661910 19050377 16690410 19380239 17237401 17684289 21410903 21256912 11007473 17610417 10485649 18560235 17347014 15735647 20176143 19882345 17330189 16984233 19140834 17488738 10449907 20938657
BTRC	7	16691619 10331953 18262966 17533218 12898158 12124804 17102621
BUB1	55	17848966 21508686 9606210 9989498 10773412 14699129 15013707 21254620 9182760 9914370 15485811 11483958 11310583 20057499 12096343 7622604 8379948 18791270 15000146 11179222 9790499 18414023 14525526 14517964 16513838 15162061 9989411 8491189 15188456 10593653 1544568 1651171 9182760 17925231 10805075 12692836 11940046 9441741 21369704 10198256 19836959 11352911 13664901 12782591 14743503 9521314…
BUB1B	22	17210994 7556094 10773412 21190461 21290971 18699967 18286482 20040022 17322345 16574953 16182441 17632782 18932004 10702400 16411201 19503101 17350465 17498870 18548531 15655355 12655561 9771714
BUB3	19	7622604 17848966 11251172 19843862 11352911 17911163 20057499 10220405 8631019 12242018 18824117 11146226 1651171 12692836 13664901 10198256 11352911 20101236 15796961
BUD31	1	15303280
BVES	1	20627872
BYSL	4	19687802 9925933 16322284 18798223
BZW1	1	19446954
C10orf11	2	18336583 17124407
C10orf22	1	17581819
C10orf27	1	18208870
C10orf6	1	12459258
C10orf64	1	15254788
C10orf76	1	9548484
C10orf88	1	18030310
C10orf90	1	17906624
C10orf97	1	10853000
C11orf1	1	10873569
C11orf10	1	12427278
C11orf2	1	10873569
C11orf21	1	11054561
C11orf24	1	11401438
C11orf30	2	19349984 19899515
C11orf57	1	19546167
C11orf59	2	20510017 21182195
C11orf70	1	19041365
C11orf80	1	18160775
C11orf9	1	10828591
C12orf30	2	19264985 11037894
C12orf32	1	20811708
C12orf42	1	20659153
C12orf48	1	20931645
C12orf65	1	8678304
C13orf1	1	11771308
C13orf3	2	19458608 19646878
C13orf34	1	18615013
C14orf1	2	10449901 10967139
C14orf104	1	18088177
C14orf133	1	8419924
C14orf166	2	17922513 19775290
C14orf24	1	15205934
C14orf4	1	11095982
C14orf68	1	15939065
C15orf2	4	10783265 20020165 17337158 21233802
C15orf21	1	15184867
C15orf24	1	21429463
C15orf5	1	11697146
C16orf3	1	9790751
C16orf35	2	19666006 21116705
C16orf57	7	21271650 21497268 20618321 20734427 20817924 16189514 20503306
C16orf61	2	17659439 21424380
C16orf74	1	10794156
C17orf32	1	15487498
C17orf37	2	8168083 21628459
C17orf79	1	18850118
C18orf1	3	19461657 9479497 15074360
C18orf2	2	11173868 11474171
C18orf26	1	20978158
C19orf19	1	18271526
C19orf24	1	16847563
C19orf48	1	17604453
C19orf6	2	15722182 12638133
C1D	12	11801738 17599775 1486241 10611222 10362552 11311939 8367726 10409754 3560192 12421302 9852280 4085220
C1GALT1	3	19357720 18840896 17315006
C1GALT1C1	4	17315006 9521921 20144270 18537974
C1QA	4	4604506 17634480 12630757 7922299
C1QB	3	7922299 4604506 14559830
C1QC	2	4604506 7922299
C1QL1	1	19275900
C1QTNF3	1	20483475
C1QTNF5	4	19651784 16600989 17249553 17766366
C1S	10	14654946 3331643 12914573 15602741 9405413 5217473 8416956 8647647 1492095 2541966
C1orf121	1	19912110
C1orf178	1	15620463
C1orf25	1	17198746
C1orf41	1	17275951
C1orf49	1	16341908
C1orf69	3	19656484 20862391 7559417
C1orf85	1	19489740
C1orf9	1	10673381
C2	8858	10708691 10679256 10702544 10708762 10694394 8408201 10701119 10086393 10715114 10710153 2745462 10709981 10690941 10704600 10687793 10691103 10712627 10710145 10699643 10688208 19652306 19496756 19573906 19619544 19642361 18992094 19639281 19559075 8519097 19633634 19628900 18249017 18302484 18063585 18229919 18289001 18296879 18296880 18220356 18268134 15620318 18197707 18207274 18178085 182749…
C20orf112	2	17972957 15071128
C20orf116	2	21228277 14519125
C20orf194	1	21683323
C20orf20	2	18829976 11085460
C20orf3	1	18513186
C20orf42	1	17854379
C20orf54	2	6895440 12397650
C20orf7	2	11579423 18431494
C20orf79	1	16501878
C21orf2	3	9465297 15068244 12624744
C21orf25	1	15289880
C21orf55	1	15780599
C21orf58	1	21094583
C21orf63	1	19470522
C21orf70	2	21097556 17146666
C21orf91	1	16192419
C22orf28	1	10225900
C2orf13	1	6836453
C2orf18	1	19154410
C2orf3	1	20538337
C2orf34	1	9724634
C2orf37	2	20507343 17072349
C2orf43	2	20676098 16532393
C3	14718	21414312 21576320 12153817 21566112 21063900 21501881 21279658 21658310 18805911 19874555 18812470 19058509 18673322 19042952 19046361 19039360 18710572 19061375 18615115 2387584 1428108 16566938 18201200 18977454 18657086 9545227 15614507 17675523 19244494 19260986 19003944 19129242 19252301 11096078 11287977 19028829 19182941 19051264 19252375 18263814 19111589 15713468 1710579 19252381 1916822…
C3AR1	1	15278436
C3orf1	1	11092749
C3orf10	1	19764026
C4BPA	10	8598458 7959726 7806286 1687651 9108398 8406448 20538809 1307261 7561114 7561113
C4BPB	9	7561113 7561114 7959726 8598458 1307261 20538809 9108398 9089100 9576175
C4orf6	1	18454448
C4orf7	3	19936789 21088137 20811673
C5	3922	20635376 20645347 20807641 20652929 20807619 20814113 20690624 20371182 19927329 20384360 18361529 20398237 20078112 20426669 18548897 18444931 18537766 18379775 18411266 15479046 18534144 18472116 15967629 18525487 18236489 11092245 11087417 11016947 11112841 15690429 15733547 15740094 15740054 15751951 15728504 2365997 2358075 322709 2357466 2114444 2141742 2368601 2114446 3106921 2196320 21633…
C5AR1	1	10352266
C5orf20	1	20351714
C5orf21	1	20137623
C5orf3	1	10843801
C5orf4	1	10843801
C6	6382	10863751 10839479 10872804 10854255 10871048 10861802 10861485 11162906 10835238 10847650 10869131 10861993 10861401 10869173 10866627 10819775 10340544 10867792 10844127 10866291 20035268 12545194 20210244 20387640 20374154 20192116 19267385 19360904 2493194 8875719 19360884 19539632 19491655 19535680 19427347 19587995 19539716 19565637 7227225 1083027 6262484 7238671 6786803 4875350 6262173 678…
C6orf10	2	16515853 19169254
C6orf105	1	21378986
C6orf15	1	17606447
C6orf150	1	21478870
C6orf97	2	21445572 19293820
C7	1927	20617827 20146076 12589927 20643129 21533946 21557307 19644341 18710811 19636945 613101 11344568 17105277 17116584 17115145 17027899 9486801 9442513 9452962 9464281 4073193 2934519 3000283 4074659 16388576 19539375 19539467 19481909 19382225 9918945 455830 19621297 10839403 10866627 20329420 1617727 1619360 1606374 1612605 1613059 1377690 1608315 1605931 1604143 1621894 7236554 820873 7242804 723…
C7orf10	1	17478444
C7orf13	1	11890671
C7orf24	4	20527979 18515354 21508379 19687470
C8A	20	2983081 18327313 11344568 8098723 3435043 2759635 1360193 8365729 16761437 16851456 2284574 8157976 1672663 7710765 17315895 2613233 2613233 7649542 9800326 8020197
C8B	19	8020197 2759635 6267291 8131848 3435043 19716423 21161332 9165271 3435043 8098723 11344568 2284574 8365729 9476133 1360193 2613233 1672663 7710765 14608835
C8G	7	8098723 1194889 8865989 7710765 8118944 2613233 21352499
C8orf13	1	18204099
C8orf17	1	18000363
C8orf32	1	18995838
C8orf4	2	15185345 17178857
C8orf70	1	18266867
C9	1333	17986310 7753779 15355247 9558386 9757107 16018632 3891882 4008938 3964820 4008487 4004885 8505069 8505407 8514788 8517928 8388701 1919440 7685492 19821612 15833733 15960492 15714297 15878849 15976857 6740328 15724448 9425074 16859686 17116584 17045480 11444981 147246 809505 809065 9373156 9387116 9374212 9374211 9385083 10841940 3878765 4084584 2416846 3910058 6165188 5347695 7240749 1621522 161…
C9orf11	1	11118625
C9orf14	1	17099875
C9orf19	1	12137952
C9orf39	1	17668870
C9orf64	2	21540851 17303177
C9orf69	1	21667337
C9orf80	1	19683490
C9orf9	1	21667337
CA1	14301	21306736 21697385 21666502 21063897 21471392 21435971 21692029 21677163 21677170 21615562 21453436 21549703 15598872 21613753 21036186 21411562 21677174 21411044 21540240 19563790 19664983 19564213 19534845 19345722 17634367 1847641 19490087 19623090 17582333 19617859 12740173 19523494 19527775 19545582 19500657 19559786 19477243 19464349 19482045 19447164 19500574 19576279 19055877 19675248 1952…
CA10	38	19172221 19187209 16740945 19700940 11717483 8419290 21344746 11506907 13538990 20657060 20640907 20453815 6321911 14585210 11302156 11322788 12547188 19452212 12728990 6499920 6235151 15796992 12363321 16455652 10623604 15645447 10903030 12659866 8344527 12036072 12052549 15342255 4628746 15856217 15277751 11601631 12136152 10864319
CA11	11	17774003 10350627 9878252 20555406 20951199 6277861 21136209 11562744 16853176 12413893 6546423
CA12	22	19147396 3226421 17233814 8286583 11156414 2627681 8756718 9230182 3076773 14529187 9636197 10362108 9595678 18182341 12019079 10524693 21040567 18451179 21184099 8437593 13114318 15849821
CA13	7	2224857 3273412 12476279 4285901 20030949 11553764 14600151
CA14	4	15304009 15640005 10583858 17652430
CA2	729	9877408 15300855 14741409 14742384 2120802 2121559 2500929 2224542 14534433 14552867 14550853 17052849 21596105 21692029 19559786 12113453 19523493 19576279 15950312 5355453 7449822 16198200 18054916 8518962 8514916 17171614 18311603 9745909 9749777 9757050 9753176 9760459 9748620 9740403 9733200 2747654 9452933 9463460 9475512 9473697 15878799 15788756 15046870 15046873 15050580 20175795 1574080…
CA3	6194	17298200 18589760 18493950 2133348 8093558 18398848 18572315 18035849 18546278 18384650 18306285 18398849 18588539 10842013 18384646 10872469 10729324 18524625 18574788 3194020 18539393 2792067 7700512 7890833 7699943 7700583 7534883 7894144 7766946 7715812 7760973 7715805 6633861 7895083 7712516 7699018 7704110 7704112 7768209 7900542 7760109 7729808 7729802 7897386 7696591 7898662 7697879 76980…
CA4	496	10343323 10331433 10235299 2537939 17203585 9330376 9344558 18035849 7894332 9454625 9486769 11556545 11549375 10708340 10711653 17652430 18777029 3132654 9748620 9764974 2224542 615271 252443 17090518 17089683 16758320 18074350 15079866 8506024 8518962 1446238 1279927 10837796 10869518 10427605 10442558 15052999 15058485 15759131 15908128 17156977 1621507 18516499 9365023 9372214 9372295 7518068…
CA6	16	16061370 10867815 11093807 18048353 2505973 16674677 7536047 1822279 19721466 333444 12725056 16853176 12051634 18619730 17366651 11444202
CA7	7	2505973 9307215 14519389 16853176 18264748 7860992 1906795
CA8	12	9307215 19172221 20819067 7587398 6299144 15140539 15389893 9463307 16853176 12051480 4285901 9034855
CA9	94	20819065 11156414 4086817 11691824 19469910 18178171 16103077 15856466 19347577 19950233 15754010 20682797 10037799 17524506 17499868 19154183 18660794 17415526 18076666 17724612 12460928 222235 15614581 16416108 12154057 16964400 16707446 19524946 16513206 21399882 15322093 8937893 15849821 20127031 19564335 17576813 13429077 21534570 16270297 17233814 18440050 12154057 12052835 7758167 19342157…
CAB39	1	15016379
CAB39L	1	18592235
CABC1	3	10960098 11888884 20580948
CABIN1	4	19016304 9788592 20075944 16287142
CABP1	9	3017190 16453431 2176639 1989693 3243023 3817296 1338410 2722797 1851802
CABP4	3	7670478 11062471 19074807
CABYR	12	18421703 20731842 15752768 11820818 17317841 21274509 12801634 20043192 17855365 16139264 21240291 20954286
CACNA1A	206	20948794 12811615 18279427 18074367 14624354 17236110 15293273 9741473 14526175 14534930 8536297 11890456 19633872 16088919 18541804 18437043 19811514 17119788 19645908 7507480 11717352 11719257 11719255 11717812 11723274 11167894 20071244 15743764 14724264 21492892 10212483 20097664 12736095 12720601 9302278 20639635 19438926 19854154 12461694 19232643 12953268 12940811 16110494 16111830 1595413…
CACNA1B	3	21166801 19065143 20489179
CACNA1C	36	19952088 21676128 18369103 20946974 19388002 19205682 19507497 21078228 19225208 19733267 20424473 20819988 20638048 10600371 16251435 12166659 19521722 21471719 21292451 19781653 20636642 16610939 20132581 20098439 15939841 19586533 18382206 16754686 21395576 16004724 10694877 20351721 21685920 19215628 19819557 19165917
CACNA1D	2	19225208 18535100
CACNA1E	4	17189400 20638246 17720895 17934712
CACNA1F	32	18206315 11890456 19151588 12860808 12719097 11281458 12187427 12111638 15761389 10509678 12208270 11381068 3658675 12552565 14973233 12610835 16650384 11062471 11381068 15583843 15634789 10873387 10900517 17949918 16476079 15807819 20001510 9662400 16155113 10900517 17525176 15455796
CACNA1G	9	10692398 10493502 10648811 16272789 10417292 17270239 10766168 10548410 17397049
CACNA1H	22	17156077 16302872 16272789 20091047 12891677 19052226 16905256 16244322 12119794 15852375 14729682 16475676 16424797 16565161 17932953 16761074 21309755 17215393 15048902 16883519 16754686 16504478
CACNA1I	2	15254077 16939858
CACNA1S	31	15726307 18835861 16130454 17587224 19708131 19779499 19191329 12736539 17409250 20541469 20431982 17185904 15185439 7987325 11260227 17418573 16167990 10599760 12636044 15711422 10976636 10599760 16767662 15098604 12208234 12066739 18368309 18202530 20861472 18229654 19822448
CACNA2D1	5	20950711 20549332 16026353 20585886 19129090
CACNA2D2	5	18792900 12555074 11292331 14743209 10766861
CACNA2D3	5	21074043 19569237 18588891 16618734 17937436
CACNA2D4	1	12574487
CACNB1	3	10624822 16026353 16368137
CACNB2	4	21156931 16365871 9254841 20386566
CACNB3	2	11456315 16822546
CACNB4	11	21492892 17868079 20378313 10328888 11456315 9254841 11017081 18755274 9628818 18446307 20129625
CACNG1	3	11170751 16026353 9697694
CACNG2	9	9697694 10643919 20018661 17502601 16434481 18322454 10320101 11170751 18571626
CACNG3	4	11904235 21169531 11170751 9697694
CACNG4	4	11884034 11170751 10320101 17936981
CACNG5	1	11170751
CACNG6	1	20860846
CACNG7	2	17478725 11509358
CACNG8	1	11170751
CACYBP	1	17533218
CAD	9366	17704557 17962397 16488841 17728367 17632095 11162471 17509072 17291606 17624744 17713233 17700062 17569884 17640627 17721333 17505527 17697159 17219136 17656656 17289126 17596690 17662613 17700161 17719308 17725758 17618613 17719317 17719328 17721625 11956121 11950707 11952106 11951494 11940092 11942653 11950714 11947918 11926973 11940086 11924703 11950428 11931574 11923040 11370778 11952270 119…
CADM1	29	18332875 19337787 20200204 18219112 21389098 20450890 18471525 16199880 19854157 15922863 19120349 18922876 18761812 18179895 21271221 19609949 19799932 20001973 21163286 18498117 19115211 19147580 18684968 18084322 21482734 21067843 18957284 11054665 19371721
CADPS	1	12659812
CADPS2	3	12659812 19339759 21626674
CALB1	3	14625404 10570916 18568448
CALB2	4	18223328 10430607 19998412 18214032
CALCA	26	18544925 19567987 19447044 15928902 19541585 9850084 17485015 17267696 18959118 20955304 2550179 21195698 21293051 15217932 15880427 2276740 8100210 16890288 12242669 17582014 1363717 11691819 16712930 21406719 2985368 13129832
CALCB	4	18544925 15249144 12469229 19535789
CALCR	9	12517415 19946674 15490304 11502478 14614653 15279076 7789182 16311027 19933433
CALCRL	4	18552608 17267696 18097477 21111722
CALD1	5	19564873 16115893 14503641 17714703 16800003
CALM1	12	8314583 18452398 18001530 12445464 17303442 16093844 10366451 19080622 9681195 16359877 7925473 15746150
CALM2	7	10323246 12445464 16351635 11839537 20198394 9681195 12825073
CALM3	9	19429631 17540696 8188768 12445464 9681195 7925473 9237482 9806827 8314583
CALML3	1	9744998
CALML5	1	21602178
CALN1	3	20146355 21480483 11286509
CALR	7	21416629 20081234 21554974 9590547 17882448 8618956 9419894
CALR3	2	17655857 21131354
CALU	25	11944348 18217367 11692681 16493479 12966925 11008694 15458212 17596133 11450455 21057703 12449632 17223791 17189218 20499136 15077546 20673165 17691817 12901011 15515899 12351236 1485343 18365724 11785421 15104052 17873874
CAMK1	2	12967475 10449904
CAMK1D	2	17971227 17529974
CAMK2A	5	21611732 18068248 20846513 17303092 20037267
CAMK2G	1	12032636
CAMK4	3	20954187 18053176 20871662
CAMKK1	1	7017215
CAMKK2	1	19164179
CAMLG	3	16778769 18500349 8824814
CAMP	346	8926028 215600 1398910 20360556 12648835 19866384 9375294 12540565 16323659 1650421 18737644 18009667 18009743 18737602 20767895 1645251 2031390 7732259 9116402 21354482 6322639 6322636 2661421 3890661 3890497 3892125 10359614 2837077 14526195 8388370 51599 14905894 14334116 14293097 7852597 8203123 10081784 1445756 9892024 19711984 2707855 7116235 10634409 3002877 7342694 20388574 3611325 304245…
CAMSAP1	1	19508979
CAMTA1	12	17689537 21385898 12964007 17667943 16397034 17222547 21584898 15138581 17470457 15709179 18672103 20383645
CAMTA2	4	17689537 16678087 16678093 21287497
CAND1	21	12839993 10490618 16943276 12504025 11337588 9776751 12724538 20820187 12504026 17823919 10921923 10323868 12504025 12504026 16036220 19748355 19748350 20659444 21145461 17439941 17438373
CAND2	1	17726690
CANT1	6	20425819 15006348 18451133 21412251 21037275 21435463
CANX	2	21131354 20029959
CAP1	62	20043279 19188911 15361822 8817840 9335501 12635142 3925062 2861244 1213626 10722594 377286 4084242 10658207 8488728 9377571 18222463 11950878 11967240 11960715 16179941 10709104 20386466 20608985 1889413 11105923 8626424 18671965 17376963 17414326 6189124 17805484 10844651 1432488 17159223 2279054 1996090 17635992 8917572 1710634 10361302 10770930 19018017 15681398 18405981 2861205 15112332 2184…
CAP2	39	1311304 8522189 12967915 19598124 15361822 377286 2861244 3925062 1213626 10096298 2179733 3263475 10671299 19674105 2351066 18222463 7962207 9847181 1588251 16179941 20603246 8334302 17805484 8617506 6189124 10854100 7852910 2279054 1710634 8365149 2861205 8105018 8105019 2184942 2885397 15645503 17000669 10524632 1653607
CAPG	7	17951628 9292279 18709641 19439302 7851883 10855350 3672430
CAPN1	34	18727211 20838904 12635142 19392828 21450414 21183710 12823437 19544213 18550497 11048924 16478943 16100054 10409436 20525933 21178177 17548328 20223856 15537766 15523157 21554351 10764062 11675017 8641689 12542147 16879360 14677852 15583037 21161888 17681928 20662159 11048924 17150188 20709461 20709460
CAPN10	73	15362499 16857402 16306378 20368234 19418728 15906097 11522685 11254454 14749261 14741193 12107735 15793266 18487065 17454172 19570442 18722363 11313775 12643138 12905623 21389182 20667559 19752882 19297292 11481585 10508843 12161543 16721485 17382509 16837224 16377260 11756349 11756346 11870593 15240652 14602801 15114470 20406624 15930958 16028216 17106059 12930756 11018080 17855447 21834909 196…
CAPN11	2	10409436 20223856
CAPN13	1	11675017
CAPN2	2	18415939 12635142
CAPN3	55	7581448 1761971 17051641 20634290 17979987 16650086 10068445 19556129 18563459 15689361 16344536 18854869 17594342 21450414 21496626 20635405 11297944 12811538 18073330 10679950 16100770 15221789 20533264 20517216 10330340 12076535 7670461 15843148 15826357 17157502 12663060 20495132 20525933 18676612 20044116 19100317 16816913 18055493 17702496 10987085 11053681 15851569 17318636 9777948 2047775…
CAPN5	5	8687127 15008795 21093514 16396936 9503024
CAPN6	3	9503024 21406564 21255642
CAPN9	1	18708031
CAPNS1	7	11118025 19649723 21233487 12698005 20107320 18234454 19029949
CAPRIN1	1	21734644
CAPS	463	19034411 18835374 21443158 21384816 10715324 18465115 11283319 19407983 10424175 15843913 12589537 12544370 17178739 17287975 18824887 19226747 8827658 8809834 16306683 9862982 16283234 16240106 20445104 11864597 20657165 20508270 12826775 12679871 12850122 10460244 10467561 16025307 16080000 16052354 12818966 12799747 15366819 15338279 6255617 11985273 12000676 12635002 17588171 19694227 1966906…
CAPS2	13	19008227 16506193 11516399 11144362 19238500 14715936 20302894 17164411 11137155 18177725 14530279 17344385 20573548
CAPSL	1	16014697
CAPZA2	1	9402967
CAPZA3	2	20458735 18353305
CAPZB	1	18353305
CARD10	4	11259443 17473310 21307088 20739623
CARD11	21	18335190 21266526 12352969 12818158 12818158 16601177 19412164 21176849 16672958 12867038 3011242 11278692 20799731 21324920 12738239 20544211 21320717 20947507 18323416 21145487 10187770
CARD14	1	11278692
CARD6	6	20025480 11152517 17277144 16582588 19699229 12775719
CARD8	14	19443463 18841008 19319132 21248762 7859282 18212821 19252766 19699229 20182451 19011631 12171960 21984973 17878386 18092344
CARD9	26	19915568 19076343 20351059 18606643 19864679 16177990 11053425 19359218 16512826 21108038 19223161 12727358 18025203 19767757 10384110 11053425 21808290 21131367 21129931 17514206 17514204 20536739 21577239 18079743 17242682 21267996
CARHSP1	1	10329189
CARKL	3	11001803 10068513 18186520
CARM1	94	18280497 21088113 21282336 21612300 18463115 8917558 20932315 10748127 17312273 10418975 12795599 15378057 17218272 11050077 11136970 15345777 8684459 8529093 11420720 17901871 12526760 10381882 20360387 9685407 16740749 18547145 21126607 12039952 12943698 16705743 17998247 10549290 11341840 11713257 10421786 18511550 10638745 15095006 11341840 15186770 15944154 16330542 20213728 11448779 1509652…
CARS	379	12923234 14610942 15245207 19425545 19475129 19093820 19079526 17293404 15789714 20490769 19941296 20508705 19152314 19219145 19188956 17914389 19219203 18347723 18303885 17764027 12581932 11596812 19306507 1763714 12648889 20766869 20766843 20766828 20766818 20766802 20766790 20766764 20766588 20766554 20766893 20766484 20765210 20764929 20766400 20766248 20766236 20766090 20766055 20764914 2076…
CARS2	1	1629154
CARTPT	3	7865100 19439726 21755666
CASC1	2	10850665 16410263
CASC2	2	15024726 10850665
CASC3	1	21478859
CASK	83	15236336 14627983 18423203 18423189 9119216 12202822 12458203 4365204 21430143 18629876 9751164 19165920 12641734 18840647 19275891 10460248 18596612 9391086 17084383 15584924 19542828 11120739 18019060 16473471 8973587 16842202 7822301 12040031 2362945 3374587 19847910 16604721 15965905 20006588 16874800 17475474 11003712 16374801 10362251 12177192 18642383 11729206 11679592 19125693 19096764 11…
CASP1	25	18199024 16778130 10468192 10374748 19731382 19269008 18842168 10526373 10526349 10526374 10526359 19589459 18287387 11791212 15498465 9485500 10986288 11835494 10878376 8902223 21109956 17339457 21593860 10344246 16204022
CASP10	21	16199938 10647931 21382177 17071630 20025484 6304528 18823309 18305469 17436274 16251207 12466971 12010812 18677104 20978178 9931493 16456778 18563783 19900088 15316010 12776201 15642389
CASP12	1	18794725
CASP14	1	20570643
CASP2	37	10328264 19838061 9918945 17340152 10777670 9514747 10361096 19183193 19765167 11835494 11835484 9485508 9488139 9485516 9485514 9485513 9485512 9485510 9485509 9485506 9485505 9485504 9485502 9485501 9485499 9485498 9485497 9485496 9485493 9485492 10526374 10526367 10526373 10526349 10526348 10526372 16166278
CASP3	75	10373380 16412588 17071630 17989355 20739670 21165559 21159380 12211026 15922390 15127291 18218610 15737569 9753320 10647931 10799503 20433939 17071630 10223287 12112702 19925894 16202544 11928512 10585495 18319618 16948818 19723537 19938081 15934021 17897817 17691123 10679525 10526357 10526360 10526362 10526363 10526367 10526369 10526372 10526373 10526374 10526347 10526348 10526349 10526350 1052…
CASP4	27	11948792 19269008 12211026 12211003 10753811 10972219 18399074 12034853 12005428 14579326 12491776 12169531 10985762 15778963 10986288 11835491 11835492 11835494 11835485 11835496 11835489 11835481 11835488 11835482 11835479 11835487 9931493
CASP5	41	9931493 10496428 11266621 16385554 16080157 15281121 15281124 15281130 18004754 14769055 16248433 19270026 14579343 14579346 14579349 14579350 11103999 14579326 14579327 14579328 14579329 14579331 14579332 14579333 14579334 14579336 14579337 14579339 10986288 15778963 20434535 15032606 15010897 15390263 15476259 16187352 16187354 16187358 20418912 12968073 15710414
CASP6	48	19004001 16385554 16457842 20890311 17894352 20180270 17430200 15890748 16106377 11050234 19418016 10521255 16105898 18181137 16948818 16786595 17823132 16531120 18071887 10592235 19183193 17918728 17705276 17680688 17680686 17342709 20682790 16187343 16187364 16187363 16187362 16187360 16187358 16187342 16187356 16187355 16187353 16187352 16187351 16187350 16187349 16187348 16187347 16187345 161…
CASP7	59	17894352 19089941 19058873 8254673 19004001 21210729 10493868 18004754 18041762 10526349 19323650 19774620 11266621 19714769 18785314 18942163 12717029 7648326 15840708 20180270 18464326 20820079 18556265 19826114 14579347 20567846 18991773 19588493 19422063 20525820 21212151 19412632 17951835 14679087 17532763 17504820 17510969 17132832 12724298 18655063 17430199 17894353 17894354 17894355 17894…
CASP8	139	10793168 17940865 19492233 19239430 18677104 9018123 15788647 12112688 16266719 19003987 19120899 19074885 16948818 21445572 21560165 21445943 21554017 17450141 16044164 17071630 14555992 14553942 9931493 10802696 12899712 12466971 15289853 16251207 18559490 19276244 16186793 17891485 19260109 15827324 21159380 19629679 19617217 16369175 8377180 10647931 18097748 10442631 19714774 19705484 197019…
CASP8AP2	4	19837277 9864176 20109966 19406988
CASP9	27	21465564 11677110 19362737 17071630 1180967 17306225 15737569 17285546 20188076 20887385 10647931 12389115 12880977 11791212 11896617 12619161 19544566 21644232 21109956 19183193 21336377 21045158 19826114 20804486 19412632 9516840 16980329
CASQ1	11	9525981 19567746 15561962 15561963 19839885 12011999 20464711 21256971 20670117 17681849 12060845
CASQ2	51	12060845 19839885 15698842 11956595 10465763 18543230 19709828 4265518 16908766 11489915 20673814 11401939 12732448 21500107 15802617 15757973 17578347 21265816 19879546 12386154 10835049 15176429 12858557 18006456 17872471 18399795 20302875 20529095 7816057 19121813 18855674 12011999 14571276 18048447 17655857 20525644 20807279 21063088 20670117 19027025 15913575 21416293 12386154 16601229 21256…
CASR	107	17046587 20133464 17320849 15572418 15637145 17117288 17699429 19133942 16229975 9765229 12574201 16497624 18525093 16998095 14694525 21240254 12810195 15963484 10217111 11668634 15241791 12915654 15684428 9059135 9852685 11729302 45478 18370233 15551332 15662592 11248745 16740594 17698911 21082232 15954947 19930249 20032198 20697181 20682641 19423559 18065418 15180703 21566075 21566074 16232374 …
CAST	364	18467845 9989462 17583110 11957112 9751487 1467333 16166296 16156402 12073134 15484933 14331154 14291392 14307427 14337439 14300467 14307395 10070230 18248339 19349622 9414140 9414626 15888425 10351978 10373416 18487809 8810785 8810795 18547459 7896930 1855450 18717668 18408991 14723704 12910270 10440375 15711629 20374765 20390879 19123441 20765972 14623131 17435594 8432596 9075354 12543138 75212…
CASZ1	5	16631614 12665546 9923704 17044048 21252912
CAT	8145	21397946 21463646 21489839 21457706 21458517 21628893 21634194 10873790 21635816 21439289 21546077 21549412 21458048 20596791 8300754 15898125 16479320 16136055 16557390 16671963 16634331 16532257 16630078 16629371 1694009 1550597 1540220 1538604 1548488 1371787 1313711 1311970 1531847 1537874 1543408 1313041 1555207 1672266 1312694 1555234 2162764 1311288 1547018 658613 1313337 1312502 2956091 2…
CATSPER1	6	11237011 16107607 18492703 19516020 16625279 20648059
CATSPER2	4	20648059 16107607 12825070 15752533
CATSPER3	2	16107607 17344468
CATSPER4	2	17344468 16107607
CAV1	66	16133362 21373757 12652615 19475601 16929323 11523993 15958730 20070607 20371787 17047056 11328806 10449765 18819858 16894547 18561140 20062063 15711581 21041440 19302216 18000526 10218480 16820915 17395984 12514365 20127227 6293307 9724627 20709760 20835238 20881564 12716467 1523434 19841938 15205342 21497090 21514437 21078880 10866823 21683457 21613355 10950921 17200343 17334644 17190831 150508…
CAV2	36	10218480 15036884 16298964 21305327 17552245 17912630 8030260 2167625 10805150 16894547 16292351 6293307 11786042 15583422 9144835 12297394 8760417 20835238 1448897 21178094 15183058 10566887 10950921 10675615 17257075 8414744 1654540 12624952 15989263 19243689 21551225 15919660 1963888 17671707 15095482 2154153
CAV3	31	20361479 17060380 21262376 15668980 9190890 14672715 15318349 15314133 16770780 12807393 12666119 18253147 12839838 17275751 8425698 19773168 18096699 11431690 15564037 12939441 21082690 17855608 15249648 17524427 14749532 10746614 10973975 11756609 16730439 15919660 15580566
CBFA2T2	4	16966434 20520637 15000153 9790752
CBFA2T3	8	19023877 12579345 12736119 18456661 20116376 12183414 16966434 21606959
CBFB	45	15386419 18617061 9927211 11561156 8739792 8818654 7607682 15381374 19760607 7919348 15855281 8142642 9713991 9064279 12172539 15156186 21763633 21638519 12239155 11369654 15566413 17022082 10959099 12034528 12434156 10404216 10226014 7833479 14510183 19215788 15061191 9150177 7795233 15334552 15084694 8751466 10214358 10197598 17981216 9156661 11105902 11105900 11110689 11105897 9586906
CBL	292	9590251 15322881 9731483 15383300 16150034 16171428 11937270 1976651 9376370 9379123 20622007 11403585 9843488 17035220 18391662 18453402 2413301 12063186 9250661 18620421 16925114 4073543 9464900 18320589 11501900 3772105 2557615 21863050 19832944 19781051 12715888 2540861 10804066 21623760 6254633 19320351 3527041 163658 19435987 11520987 1564581 17176248 16105874 7015584 11983442 14583432 9879…
CBLB	11	15629882 20453840 18201552 17209142 14961073 18536049 21057001 21037273 21940831 9614102 16459459
CBLC	3	19414407 12226085 20171410
CBLL1	2	11836526 15749120
CBLN1	1	10851180
CBR1	42	12679480 18579125 20728534 2108137 18655871 18484512 10360180 19555696 8083191 7553643 18439667 15120069 18635746 20942781 15537833 20683966 19290621 18288674 10329700 12360475 11902675 17895367 18493841 17761889 8518835 17965253 21104238 19016765 21056497 18755171 9062102 20729274 11154733 18983987 19061875 20615530 21466769 19399401 21256830 21167142 19204081 11154733
CBR3	21	19290621 19174524 17506722 19555696 19590938 15537833 18551042 18457324 20942781 15120069 20007405 20806931 10950924 11306100 11082196 18493841 21256830 19016765 18983987 19061875 12604224
CBR4	2	20942781 19000905
CBS	1516	19045395 11106665 16563161 18996747 12623669 12602431 18509846 18486179 18535724 18321245 18558340 19100738 7624525 18973249 19123806 19123008 19010420 19169313 10336241 10338090 10325445 10331533 2185016 10364487 9587026 18557700 18600550 16736071 16369093 18599725 9210004 15388755 15368855 15387362 15923534 15388758 15381125 15365998 15388759 15388757 12031404 16627671 16290242 16575899 1647931…
CBX1	4	19778997 15797927 2515059 20076738
CBX2	5	18391539 3081265 1352241 18311137 21282530
CBX3	4	17237781 12906852 18032920 11762190
CBX4	1	21282530
CBX5	1	20110566
CBX6	2	21282530 18311137
CBX7	16	18984978 14647293 15897876 20542683 9923679 17452456 1898775 10579938 20723236 21282530 20185297 19706751 21060834 18701502 18686603 16564011
CBX8	3	14500907 17452456 15964995
CBY1	1	19530245
CC2D1A	4	18662999 17394259 17149387 16987873
CCAR1	3	11719457 12686610 12482985
CCBE1	5	21778431 19911200 10679010 15457443 19935664
CCBL1	1	14604514
CCBP2	1	10702689
CCDC100	1	20533395
CCDC104	1	19680650
CCDC106	1	20159018
CCDC134	1	18087676
CCDC26	4	20212223 21356187 18243251 18506188
CCDC3	2	20132904 20043878
CCDC33	1	20068295
CCDC40	1	21217638
CCDC50	2	19641524 16279938
CCDC55	1	8223480
CCDC6	5	17617058 19487296 11875461 20101222 20498639
CCDC60	1	20633763
CCDC62	1	19165854
CCDC66	1	19777273
CCDC69	1	20962590
CCDC8	2	21132003 21737058
CCDC85B	1	17873903
CCDC98	5	18270812 20656690 17643121 17643122 16391231
CCHCR1	6	17221218 18174193 14742294 18633436 17340018 19543373
CCIN	6	19617789 15829803 14701965 18250036 20447963 21099419
CCK	5031	21239630 20847540 20938986 20955703 21264794 21239462 21392266 14671048 942051 14634819 14644475 14700745 14687698 14583742 14665437 14715515 14707727 14715522 12947031 15816494 15814788 15816362 8993632 17395901 17431218 17332474 10764713 17482476 18160529 18295886 18289731 18304696 18321434 10195219 18336667 2476084 17584139 17584137 17584631 17584145 17584146 17584142 17584144 18571447 1863866…
CCKAR	33	15716480 12627462 9192855 15448615 11549403 11512662 11513220 9486157 9935269 15313848 9332364 8663021 11179844 7759110 15723764 8185215 12198366 15927089 15256276 21109591 9687578 12840200 10527835 10835828 19753663 12424565 8343165 15125061 8920681 17613436 9169450 17457313 9218453
CCKBR	23	9218453 15256276 7759110 21737340 10320330 11515749 11513220 15448615 9935269 15001692 8663021 16651366 8185215 11368834 9687578 9250860 21116705 10748160 9166680 7874137 8920681 11803530 20732371
CCL1	53	17641040 16640325 14576057 16864713 20930067 18336908 15814739 8761664 10359116 18981157 19622799 16528029 3230253 9541575 19065122 12489497 17850489 15814739 19117730 12645948 20483762 11932415 16540498 16365449 16221874 22039368 16735693 16679317 12525579 15850760 19302817 15378023 16018884 18714025 8001136 21439940 12600821 16930539 17404314 14735149 11714760 19865101 12442333 12707363 1114567…
CCL11	97	16672717 11067910 21039413 18096286 18322238 18523302 18606664 21886154 15376263 15448480 19937162 18498617 11390513 17368523 21596028 19893035 17016617 12629149 10333240 17698927 12731055 21136283 15739168 14607953 21498668 19794524 18601933 15695929 9987599 12784909 18971287 15130922 16126006 18809833 18046901 16138219 18850374 16107768 18304887 12648241 21224053 21268008 16461130 21406396 1984…
CCL13	20	19203252 18219197 17588946 12731055 17698927 15739168 19565514 15967069 21428976 17487427 21088225 17645873 12764152 19217671 2457861 8640827 15491473 17307153 19865101 16469406
CCL15	13	16364464 19203252 11527984 15251437 16078049 16034099 9558365 19812544 18303430 10580272 16737685 15203102 14984572
CCL16	14	15265943 15034014 12958070 10439007 21288736 483122 19006006 14525962 15888256 19144272 19535619 9558365 17056542 15833879
CCL17	113	14971049 18547160 21905498 18848637 15814739 17564846 10359116 11927652 8871613 10878372 21469105 3317066 18557811 18782672 1385868 15383605 21114485 20837364 18802042 21593768 21633167 18451325 12909129 16982885 2831066 16117790 12471096 12446452 16406320 16454704 15293604 11160352 10449169 15675953 19622799 19270434 18601933 17371975 19088500 15219001 19758316 20237293 20393449 18224687 1823960…
CCL18	56	17350968 20674506 20568229 16627252 16670340 16644397 11489978 18606675 18959625 16021625 12969956 20733288 20702776 20695883 19937162 17469163 16736095 3047011 19255934 17010683 11238627 15661937 19808030 15702402 16406320 11978786 15300578 15888256 12646652 17979978 17996473 1370208 19357939 16468035 18424721 20404807 20410259 19819171 17900259 17909104 19120345 19179488 21356378 12511873 17617…
CCL19	228	12186648 20404272 20393136 19615795 17469160 17384577 16500130 16332969 15034011 19933855 19923454 18486241 21056554 10520991 14871974 7841193 14971027 14592837 15845453 16148115 20638137 21638126 21704378 10751336 17513879 17556001 15059845 15184877 15001471 17878359 17878332 15611249 16225771 19664149 19655301 19164352 20562329 16041042 21685324 17487412 12071677 21593384 19594630 19609245 1954…
CCL2	754	19843704 20625355 21199052 10410916 20557428 20432237 20978345 20864679 8609424 20886569 15257681 15059785 15251119 15123772 20027475 18796338 11972057 20035042 12725802 20017457 16054095 20212459 20410259 10438957 20404272 20369226 12905486 11438742 20153790 20421649 14992487 18581322 18325912 18436581 17029244 18503747 18564895 16464743 15970284 12612298 16454704 16505113 12745003 16499578 1955…
CCL20	222	20042588 19939449 15483227 18941244 18718487 15470054 20819093 20625754 19002187 18512817 18582332 10225458 18576931 20635888 19850344 16012957 15831560 15949850 18315924 18248761 15039533 16849508 9695914 11782014 16473412 21300824 14997037 14991063 17556001 18328460 18523807 18498128 20870894 16155407 21660450 16409294 20480502 17885999 14577850 9463404 16205070 19479364 19169254 17548655 17545…
CCL21	288	17312119 10580272 12548563 19491014 18752985 17487412 15470021 15470018 20805842 11739157 8920894 11304558 11739486 18486241 15059845 20605225 20488224 18981121 1660837 20118541 19919575 18308860 18472050 15386276 20439917 20393136 10520991 17469160 17130836 7686370 21044143 15863780 11313376 19930046 14517790 20638137 10721994 18556671 18510631 21149644 18697841 15845453 15832291 17513879 175070…
CCL22	129	21270281 18224687 17878383 17456218 14604957 19239991 19558500 10359116 19350554 19298002 11160352 3317066 1385868 16511597 19674352 20537408 20722932 20466440 18547160 18501472 19450895 16735693 17371975 20863485 20674506 10906177 10359116 14971049 17564846 15843561 21737880 18498128 18514751 19630858 12794165 8871613 12629149 17548518 11673480 12471096 19270434 15675953 15683617 15383605 105593…
CCL23	14	16618821 17564846 21646793 17513790 11404608 16219532 21497884 20824279 17371990 19265684 16378600 17368823 15927850 17605852
CCL24	33	21743872 20035042 8329717 16670281 16454696 16081847 18850374 20721479 19874796 17597598 20619467 12784909 15695929 19406226 19841166 19203252 16122864 16081847 15376263 18304887 15863444 16202497 16102831 16920975 20236835 15521376 12884299 16783848 10645850 19083989 20045695 20693421 10037236
CCL25	67	17510295 17312180 21344163 19187430 10592350 9585422 9987158 18308860 16517733 16670280 9558106 20189263 19003934 18501472 12963696 20660125 31410 20431621 8382839 15358618 15585320 20688401 20947433 12756264 10544196 18209113 18694999 12096027 16210593 17561257 18056919 17911179 12542983 20127861 16839611 20855113 19168060 16641096 17578846 10640743 15681774 20477631 15356112 11792372 21295855 1…
CCL26	21	18950617 18774776 18844613 17564846 16081847 21628851 18342537 19203252 12784909 15695929 14660485 16081847 15863444 12034035 20229526 15521376 20236835 17350279 9770431 20974991 12884299
CCL27	48	17581202 15700309 19674352 17617619 17305906 17304229 18782672 15466853 15577845 14522130 18453562 18452017 16735375 20625754 16644201 15034072 12729801 12718728 15679580 18629495 15598438 15448618 15149507 11298347 15307136 12174089 16460738 20646339 9933168 17369706 17203106 10725697 19847203 21144674 17460664 11821893 16978841 16433680 20188250 17071491 18250572 21706888 10662803 16275389 2157…
CCL28	44	19393265 19933861 21753853 10592350 18533264 19659860 15246961 9987158 10952719 9558106 16670280 11920617 19003934 16581045 21447959 18308860 16040410 20688401 9689549 925605 12756264 20947433 20880198 16433680 16290206 16839611 17561257 16839611 16785557 19847203 12538707 16391784 15356112 15878454 17727962 18052709 20585037 17071491 21148337 20022349 18250572 9770431 16785557 10781587
CCL3	267	10952719 17698927 21784977 16670311 16284949 16444260 15004178 17521355 16122864 16197470 16126006 21454208 10382767 11172590 11447288 12548563 12648241 12507846 12488501 16410796 15028295 18227348 18201974 18194833 17475893 17330138 15593124 15494740 15634233 16699301 19014371 21263020 21266669 10223724 15059785 14533004 12909630 19264645 18177436 10079101 18203843 18286566 15833367 15843579 158…
CCL4	214	16761312 16898077 10725805 16905860 14617576 14673550 14734774 18573334 21744323 21731074 11702067 11502073 10323455 11447288 12648241 16287062 16636395 16122864 16187176 16126006 17330138 17434211 17475893 9928624 16527899 14742635 19120450 15634233 614279 16699301 16705248 6702509 15479880 18434252 19664723 19783517 3514161 18177436 19446722 14533004 14527170 17289654 10580272 17327452 15843566…
CCL5	471	21349590 21056554 21133894 18029032 17565047 16314435 19122657 19140875 19124744 18800033 10318944 2754393 16899591 16761312 20123720 17047061 21752902 17911638 17878332 17878349 17984846 19454341 18641356 14768060 14734774 9834206 9882354 21744323 21593768 21701779 21252118 21335555 21266959 17525828 17584105 15649404 17544805 14704722 15034013 15021309 16287062 21263020 21381021 21270150 125485…
CCL7	37	15814712 17698927 18809736 12554737 16452465 18981157 10580272 16002730 18420193 19577550 20696123 19937793 18649941 16362884 11978786 19004987 12077404 3789822 17000001 17023422 19291700 20854864 16844091 11777981 21148795 15331389 11264538 16978723 17712227 19951286 21279498 12115499 11835587 8915187 4623247 12851650 14645913
CCL8	23	12554737 17698927 15644410 19520608 18793669 18981157 14707046 18602166 19203252 12524535 16803905 21245898 21217759 19088135 17645873 17669370 21220697 19865101 17568789 16600214 19302923 20624948 21088225
CCM2	45	15122722 18469344 21859843 17440989 10508515 16529293 12668602 19475721 15557534 19688696 17211633 16037064 16859255 9863787 20926893 16380626 16355357 18300272 14740320 20308363 19197284 19197284 17657516 10545614 15702360 16373645 18469344 21029238 21596842 17041941 12774951 20809750 10419567 17345049 17187287 19224312 20186708 19755102 19755097 9811928 21569831 11274345 16361708 18060436 17657…
CCNA1	11	17912462 20208141 10210369 21120637 20715168 17265049 19843677 21563216 21613826 18708411 19548309
CCNA2	10	21320484 1503407 15072547 21858804 18246121 19394308 12082642 16795054 16738202 19737073
CCNB1	17	16319287 20198864 11260656 19218281 10480350 18593994 20515845 15576476 15297175 7552146 11146447 17687118 19837160 19380173 1386686 10190506 17567959
CCNB1IP1	2	19543318 11809813
CCNB2	5	17690534 17609436 17549666 19223528 21161946
CCNB3	1	21404461
CCNC	17	17969353 17620987 21901923 19727486 19708743 19727516 9343483 19653618 19653600 19653613 17089020 8833152 21482711 7698009 12702511 20596676 18001016
CCND1	477	7550353 19375306 19704260 19585495 17486065 17982676 11260083 16331604 16531763 11507050 9436924 9460505 11522626 15131039 14666635 14648664 14657069 16416735 16382049 16327270 11723817 18854267 18842998 18843022 18349267 16872438 16783567 18572329 19787783 10527626 12873184 9546285 8945620 8302605 21323518 20717697 9739021 9747885 16140923 9380415 18406353 18393977 10982800 18430372 18347506 162…
CCND2	52	15735737 15797629 11358847 19548309 16531763 11429699 15563600 16614728 10416984 17636483 15851729 16270038 20054351 11956097 12471877 18661512 9307289 16861358 19384946 19577536 9530346 11427729 7664681 20414251 11291051 19179464 9619593 19235040 8939849 21047732 19880776 15747581 16424014 16760380 18698484 12478664 20064498 15352037 20473882 21504716 17171682 19244133 16258256 10733493 1386336 …
CCND3	27	16614728 15496980 16531763 10430082 19639271 15667533 10416984 11675358 18950454 15980885 12112531 10652342 18202904 10585593 21399865 19142864 19242061 10416614 11830525 18592007 10733493 17914559 17686054 10733493 16322284 2160858 1386336
CCNE1	32	19787784 18813814 21720365 20544847 17529967 12203778 19944013 20336784 17668415 21103391 10980118 17260012 7892279 20473280 12833150 12472286 19569046 12782593 20978320 17170124 7797074 10793075 10381882 13679921 19242061 16929516 17685457 19135980 12029633 19732844 16753589 16740753
CCNE2	4	16740753 7816818 15003270 16929516
CCNF	7	11555761 16709271 6431362 20392550 19027508 7672978 12953775
CCNG1	3	20150764 21361780 19509549
CCNG2	5	15035852 21532621 18025271 16341039 20697349
CCNH	6	10502596 19074885 11062157 11146447 17684142 17728339
CCNI	1	16143398
CCNL1	5	10531062 19122807 12796399 20372150 21586274
CCNL2	1	19785986
CCNO	2	16833703 16839007
CCNY	7	14527320 18509308 21252422 21273179 20596919 20441050 19524571
CCPG1	1	20957177
CCR1	435	20732991 10563943 20858032 10837058 16605132 15030585 18649941 16198561 10903765 17720492 8864113 18158733 1944227 10359116 1571537 10360972 15777643 15001559 14761932 15122808 17974948 1699135 11240033 11237703 11228176 11238651 11500830 9226160 9565366 9570558 11746391 19669929 18566299 18844696 18941245 15593301 15626452 15522919 15634233 20170987 11155441 18406577 18441242 18088392 8417324 12…
CCR10	67	21832166 20476987 10781587 10952719 18782672 17071491 11242022 16644201 9364936 11905826 15307136 18354155 10725696 19067439 18292499 15727636 9987158 16670280 9324304 16033763 16460738 10975800 15700309 12406880 14522130 11920617 17447160 17306330 925605 12174089 16735375 15181289 20497956 16785557 20646339 20947433 21075690 15814728 16433680 16290206 10588729 11298347 10725697 16391784 9689549 …
CCR2	864	12147625 12118289 12126640 15153618 15153488 15172112 15039444 15020650 11886246 16482169 16461294 19037908 18984611 16529059 16052523 12600821 15067079 18203843 18314479 10712327 18093816 18477503 17371458 18579703 7520472 18471545 19563963 15753114 10993920 8603776 19554540 20686445 10563943 16455015 15034096 14963007 18586982 18832716 18599682 17126840 18837239 18657145 18763838 8658171 103578…
CCR3	559	19224633 19288016 10811868 11274187 11404385 11408769 11408768 11408764 11240271 11237726 11240033 11228176 11242524 11238088 9561368 9188565 1433527 9565366 1701314 9570558 16237112 9811698 15153488 12118095 12145160 12149428 16581045 16449815 16226318 16309726 15814620 15739168 19010676 18996492 8875941 9036983 8658171 1375472 10380909 18046901 20619467 15026042 8674120 15119976 1548783 9454694…
CCR4	452	11024550 11037980 7926748 12193695 15569983 17981137 18842429 17878375 19081254 15176895 15044470 2834263 14734555 15067078 11376681 11239395 11241286 11248289 11240033 10069890 10811868 11404385 10878372 9570558 9500790 15805991 11812990 19395673 18180299 18069042 18237782 18694645 12149428 12115613 12145160 12147625 19374191 19239991 16236499 16143405 20476987 11290801 20619467 20952705 8605361…
CCR5	3471	17243066 16841089 17214851 16934308 16533885 17237417 17118654 17138939 15365095 17200712 17012832 2564898 10358771 17202372 16999983 17210123 16958560 7568061 17101151 10606089 10611407 10602405 10603312 10605112 7883948 10593481 10086386 20524893 20869067 21035337 18545159 20811274 21055933 20862675 17511851 8674119 17503656 17505414 17503665 11141325 17477537 16615905 17406343 17508782 1749223…
CCR6	273	18177697 17882271 10381864 18454151 20101616 17133360 17514204 15181289 18842429 15591779 15587410 12193700 10362511 16215992 14673014 3745918 17694574 17615381 17705135 17599091 12147625 12149428 15071180 20952705 20943046 1089199 10225458 18465142 18586982 12948524 12928364 12960300 12949249 2235076 17554300 19807734 10843382 20511548 20715107 20658529 21422150 21400499 21228329 21300824 211951…
CCR7	835	20609636 20934217 12830418 15308107 15314071 15302902 15302213 15304089 15314071 16631732 16641550 16709798 16886267 16197973 15034011 14673014 15027495 15008605 6250050 17237394 17018859 17032700 10415016 17081624 17237609 18288378 18184698 18286574 18166500 18635870 17032700 12525643 10477594 10591648 9521319 21422246 21421850 21429584 21166932 21469133 11036772 8908518 15122702 9153236 1476453…
CCR8	131	10359116 17878375 10611408 10702689 21439940 11714760 9780144 11228176 15814739 14736884 10811868 12149428 18237782 9469461 10357466 7531918 2295314 9302298 11197598 11746391 17082609 20952705 17850582 17014623 14576057 1557400 9211859 10760790 10074200 17911592 17947648 11493620 16140327 15265943 12901955 16214099 9034141 18561120 19954248 19286896 17403668 10823934 17652183 17641040 16121126 16…
CCRK	8	8321219 19282513 19672860 20466538 17456900 19672860 9262482 16687928
CCRL1	3	19022503 10767544 15585320
CCS	647	19791437 18619728 18809394 19140610 19118779 15276332 16555868 16538168 16556548 19671125 19727864 19592411 19757785 13129803 19788147 9770343 11524666 11559563 11532864 18923093 18786797 10889018 9421224 12872841 12748182 8858794 8836070 1192678 15014948 3519344 18275400 18180264 16516356 16531609 15298727 15248063 17133413 17212805 17222116 1553596 15208798 21111293 21055714 2301688 2296160 195…
CCT2	4	10714282 18922025 20600117 19667100
CCT3	1	16762366
CCT4	2	12874111 18272176
CCT5	4	11242106 17659439 19952166 21093005
CCT7	3	18996651 20600117 11309404
CCT8	5	9801300 10407272 20331799 21529916 16251198
CD109	26	16754747 15569238 15116102 21295082 17493171 15826242 3052274 9708575 20946523 19016750 18429827 17922683 14980714 10997989 15752154 20034764 10428505 12799300 14077216 18975336 11861284 11861285 20035377 19112825 20101215 20188753
CD14	3107	20651083 20070394 9117029 20394509 20377740 20384875 12791240 12803885 12788061 12686536 18461018 19006850 19025127 18991094 17495413 11441107 17513768 17376541 17499405 17490515 16306212 16153820 16263085 11953387 16204620 16129673 12938192 12714509 12940436 12942028 12942513 12761357 12805475 12960224 12928420 12807870 19549397 19556431 10515647 11549517 11521080 11559761 11531018 11528597 9535…
CD151	134	10444387 19927637 9602068 20715158 19676133 16200075 16297202 8951069 19531562 19079294 16490193 18601653 16431915 15304003 15130945 12782641 8032257 17008423 17023588 19508413 17716972 20927591 21428938 21428930 8421065 16696309 9111230 18663148 18522704 16410781 21320503 16476329 21913879 21464080 16823699 9764855 9743375 20937830 10655063 10806098 9521865 17632541 20501858 19492781 19740095 93…
CD160	34	21715317 20164468 19915044 21078085 19109136 17237375 17008434 16337931 21191401 19426226 11978774 18549878 16809620 21166881 16357322 16177084 21482699 21398582 16764942 17467060 7688788 18204424 18193050 17218942 16917959 16129954 16917959 17157212 20007250 15494480 17307798 21652684 10799510 19626042
CD163	256	19596303 21405025 21344647 21440313 20013807 20299103 19581020 20377990 19582880 19712130 20655964 20709744 20807704 21332709 19012240 12750308 17490617 17506608 17508920 19008379 7612834 12950239 12511873 15624762 15615263 19777868 21813065 21876071 18708138 15075364 21196317 16520032 17945430 17537523 17525367 17460152 10726638 18754875 10975989 19897967 15171690 12208511 15448162 14648288 1856…
CD164	20	15730515 9763542 14667197 11027692 10635461 20872290 10878358 10807777 9108483 17077324 15335872 15467397 12634412 10999740 20428803 15916720 7499255 10721766 9680353 12393715
CD177	21	19695014 15238147 18324972 18557746 17898576 1786080 19185066 19404956 17634439 18508794 14692971 11788931 16533288 12379771 10753836 17580308 20194726 17077162 12430890 15373677 15327515
CD180	9	21443749 19124732 16204622 21918197 20430725 17284926 15811961 16389554 11709619
CD19	1255	11697493 11584010 11718670 11699332 17341681 18376399 18609303 21304103 21487038 15178701 15322182 18756513 18691763 18718064 20445561 20954334 21323891 21339041 21378478 19646928 19723016 19840445 20042272 12370361 20207528 16096065 20197453 15654349 15746068 21419116 11875461 21526505 21406718 21527536 20980744 20980746 18316730 20667598 19347744 1718035 19715934 19710450 19728762 19421221 9583…
CD1A	23	21496400 20954848 15213605 18819325 17434603 17112699 9209682 17082618 11600221 1281285 18838176 12594829 10774146 17428545 7564512 7506772 9529150 10395104 16585584 11580851 11587218 21696499 11123318
CD1B	8	11123318 18253929 17434603 12197474 9914336 12594829 8662069 16585584
CD1C	7	17434603 18951873 1281285 8662069 11590193 10395104 8548840
CD1D	26	16585584 11123318 9601940 16305684 8022815 1703966 1698634 17434603 1691227 8847079 18253929 9914336 11006091 3289571 10678394 12776207 8660986 15100293 20363964 10575233 14617053 11580851 19375862 10553074 11798467 7517972
CD1E	12	11123318 21496400 11019917 18838176 18325888 12144626 20954848 17434603 18253929 21696499 17428545 11580851
CD2	2011	11575926 11583283 11463783 11569937 11591762 7635459 11564780 20664358 20959657 18318997 17986170 8034753 7912994 7517259 8027567 8018599 7518084 7912547 7912457 7912674 1385151 10363176 10352279 10380930 10375531 8933817 9208563 1346273 1418707 8538370 8866788 8538746 8885134 8555179 8558013 8208538 7912101 7910947 7911489 8200039 7515920 8003870 7911708 7911421 17587883 15671179 20231613 197831…
CD200	144	20691747 20702519 15356121 20959655 21274000 21358274 21453758 18164423 16421767 10415071 19924532 20375636 15684038 11260322 19617307 18062907 19501645 19796240 19666024 18060862 18081533 16354172 19086995 18991748 15471863 12885931 19230971 19656578 12960329 16386879 18298594 15482475 20951742 21164290 15162439 20558599 15557172 12217336 16612280 15890435 10964914 11726225 8061091 10190906 2005…
CD200R1	7	15684038 16172135 16612280 20735439 18424714 16354182 17667818
CD207	12	19187105 10661407 18185529 15590753 21350822 16585988 16180311 17853407 19426597 12176895 19335688 16272295
CD209	44	18453604 15385553 15287954 21526503 16816373 12083399 15689398 19837374 19890038 10721994 11701634 15471364 12433371 20930067 19050245 15140050 17686528 11222448 21307877 21277928 18222542 19539989 12050176 17804688 20526818 15838506 19335688 19126442 16865785 19567623 17001080 10720554 9151893 16978536 16951363 19592647 20642435 15681444 20818162 12351396 18376405 20359516 21381282 20470843
CD22	534	10398604 15149034 16227086 10582678 12913111 18481958 10373493 11583286 10222053 7889410 1802388 8020565 20181615 8208317 8199015 10967997 10911380 11697493 11551923 11710285 11584010 19382197 18381108 21349726 17151070 12899760 12902484 19021577 9738569 19306119 20374380 11524549 12794829 16920943 19792972 19679153 18225987 11156528 2415625 18925876 17493148 3162440 12855573 14525789 1540883 170…
CD226	43	19688744 20508602 15208781 17621371 10364556 15039383 12941439 20669283 16332693 11152401 8132569 15661884 19536154 9733856 20887380 18793698 17982455 18311140 16210593 21416464 15693793 12847109 19380793 20399620 19624611 19264985 18642678 17637752 16547212 19135971 2147946 20617580 20444755 19380711 21742385 16831868 21199897 16987076 16887814 20081873 16388732 11833083 21162102
CD244	31	15889254 21064032 20382443 16983070 12160862 20437071 19790054 21030566 18794858 11714776 16493031 21586211 15245368 16177062 15195244 14645006 11486275 18479751 17599905 20933013 15778370 19283441 11862385 21576698 21411985 16275895 15070686 15955778 16803907 21644031 17301813
CD247	7	18089830 9930702 21474487 20383147 10742152 19229850 20807474
CD248	5	20722022 17628549 16965941 20336793 21466550
CD27	430	21506999 21482706 17371966 17336267 12928420 20600493 20393787 15356138 15128796 15128787 2158104 16818737 17587349 17548342 15049905 15048710 10221513 18322179 17889354 17901023 17911590 15885130 17202360 10415016 1313418 1311261 19525396 10940936 10935213 10203715 11555410 11913066 20388070 12926832 12921759 10068336 8068936 16914538 11972057 18506879 19698733 14556986 17311995 2467818 15723067…
CD274	13	10065633 20551923 9734394 21441508 15521023 16478920 18173375 18469826 16251499 19607952 20639904 19574333 19393833
CD276	2	21534635 10581077
CD28	3177	15725471 18022233 18269922 18292521 18299432 18086671 16670525 16616479 16635313 16564528 16670276 16635747 17657490 18958719 18097023 17981712 17938979 20477681 18295596 18374871 9234702 18162511 18360705 12869574 18354182 18566382 18569641 18570590 17482679 17565924 17435172 16357322 17579041 17353791 17367268 17371988 17371966 17369775 17339453 17371955 17289805 18088494 10405929 8557665 85554…
CD2AP	91	12902618 15001553 10514378 16636307 18218851 19956976 19945749 20946020 12672817 12193605 12690097 11701993 11121447 15213232 2164159 15500125 14736876 11553524 20371988 15956777 19679673 16739878 16672319 16752799 12530983 16501493 17972907 17713465 17922258 19674119 15465010 10913159 15149332 11970969 15634346 12217865 19567077 10398592 11733553 8195290 21460841 21460840 15143066 20031026 20654…
CD2BP2	8	12913410 16000308 15105431 17906334 1549181 9201723 16941565 16120600
CD300LF	2	18097021 19201860
CD300LG	1	16876123
CD320	2	15381731 19123977
CD33	615	16626170 16236522 12375643 12529663 11697497 11699224 11697504 17603036 17662271 17708783 17708784 18297542 17989720 11583705 11564087 10025896 17287858 17339183 17339188 1645807 1710150 1674292 18094585 8547664 9815927 8907632 9815910 8993120 8558922 3022847 16167057 15286091 18030030 18062889 18308386 1279441 7515271 7516293 8199015 7515296 7516032 10358725 18769895 12813444 12802915 12802914 1…
CD34	3969	18785134 18806485 18774495 18783141 18540940 18512118 18693153 18554087 18617684 18806495 1375114 1599022 1375842 1374943 1375477 1374757 1375696 1375160 1375302 1375301 7683063 7683216 7683482 20364679 20347138 19918913 20165866 20064109 20376787 10756202 20146030 20369698 1373089 1371985 1371967 1372833 1371528 2893812 1372468 1993080 15232739 15287942 15287946 15287648 15302341 15300540 152879…
CD36	1355	8687497 8675818 8778570 8664283 21865651 21854976 21882481 21270117 21876071 11132183 11195795 16716120 16551677 16620763 16579956 10191984 10199836 10202028 10224152 10192429 2240361 20935172 20854809 2645800 1371676 1711552 1375696 10677532 18782014 2936235 15785760 20139232 19682878 20226876 1720035 7682847 8480856 7683483 7682812 16886497 16887969 16877881 18292544 10502281 12805374 17561254 …
CD37	51	8478146 1700990 1700763 3263557 10742152 3305845 8845018 2136911 6239818 3086886 10931011 9474747 7759394 1961033 8539618 3136791 9862348 1374342 2666588 7610627 1706940 19089816 1862773 6310323 20943609 2210691 14978098 20709950 7967732 1079035 9194523 2253863 17182550 8956976 10405235 18410453 21428930 8452817 8471167 1647998 1766259 9470900 3320581 3266609 20060356 21561405 3257508 8436422 133…
CD38	1447	16621959 19240243 19273055 19298722 9193684 9217192 9200454 9192738 9200455 9188506 2670851 2668477 16540168 16825496 17027281 16951430 16840733 17074592 15505998 15493222 9494077 1695648 15512818 8037769 8021494 7913116 10214869 10203041 2466760 10192879 8229654 21980834 21840325 21740519 21586522 21614458 8475386 8964613 8652368 3764225 8652833 16751979 11583285 11590510 11587212 15908956 20090…
CD3D	23	16264327 18332912 9781060 17513795 7757067 8179290 8946172 2069910 2137107 1386345 10467710 15545990 2882512 2190318 1394235 8329710 7834274 18419622 1742746 2307473 21482993 8281523 1982251
CD3E	12	1386345 16264327 21390552 17804543 8626450 20979250 9885898 15545990 11069057 1531666 17257226 14575922
CD3EAP	2	17131345 21046104
CD3G	10	1829960 8167179 16264327 21390552 2137107 17277165 1384662 2190318 1981047 2307473
CD4	24257	1756207 1762833 1994250 1720590 1762199 1660222 1837061 1741546 1742075 1720627 1720631 1742081 1742084 1742085 1660293 1836475 1684373 1742482 1836478 1742486 1761402 1753230 1836497 1720770 1835971 1753703 1760413 1760229 1722100 1825365 1745346 1721249 1684247 1461708 1661003 1746893 1757749 1661552 1720960 1836186 1748146 1684157 1684506 1684507 1755979 1684509 1721822 3260250 3422739 1755991…
CD40	5106	20216980 19911254 20208012 19932480 9552229 20226693 17989706 15231572 8660837 8732692 1378865 8766546 8660894 8766559 2206276 8717526 8691308 7692236 8695808 8766543 8766570 8660933 8700170 18752144 93026 18661119 18657542 18721491 11323694 16627343 18662728 18640970 18718085 18303184 18156495 17707139 11754002 18292540 18294073 18292517 18277184 17123665 17533395 17344885 18303186 10439315 1828…
CD40LG	8	20390450 17947713 19520616 11918631 16627810 17146684 21543760 16311023
CD44	3834	16412019 16421194 16352650 19635184 11726971 19413341 19439532 10446451 8669459 20865664 20890444 20878131 20485155 20162572 20878064 20663864 20597997 14978169 14990184 14966921 14992719 14871811 14978129 14872494 14871815 14613898 14871397 11396631 11402623 10545519 11394655 11408058 11393998 11390468 11389007 11394890 11135226 11403716 11287417 11399541 11278811 11396637 11703581 11698490 9177…
CD46	537	10051638 20646528 8709289 8077916 16103178 17116331 17235318 20300992 11416009 20652818 16432010 8503168 16380167 14979393 14962279 7566121 14990955 20494960 8662504 2971510 11714966 11719378 15731218 18067405 9201227 9191921 12610126 18677279 7514063 19388169 10756008 21177319 21307887 21437625 15518802 12791098 17077607 9796978 1381035 8029899 21869454 21896767 11582511 11562539 8665941 1949173…
CD47	309	8909556 18482179 19143843 19012741 18285447 18954403 8854559 19632178 18711433 19632173 19559673 19632173 20636539 17098740 8990388 20208011 18577362 14985099 14871834 18288373 17725740 17760807 16079848 17658615 17686528 17681385 17658620 15498560 18394962 18297407 17517966 12609828 21868531 21823650 15294972 16697668 10192429 14739297 12218055 15330258 11160302 17890448 11745332 10358145 162391…
CD48	178	7521361 7521667 4705382 7995374 9041467 9091309 10201072 11132158 20647560 1346620 8660837 9188168 10210320 14988274 17222190 8668920 21561736 18617371 20382443 7912994 7518084 16621032 17599905 15325750 10548065 10395646 1383383 10359122 15356144 11739638 11739483 20164429 12496412 1373896 1690889 15557877 7632956 15778370 9858255 16983070 21064032 1438442 1424773 11145647 14529530 10496080 7509…
CD5	1398	7889406 7537538 7722007 7536775 7719244 8385158 10427974 10415031 8712171 8731327 3926482 8709647 8724541 10797449 10834545 1371783 10071128 19903217 7678624 1285317 8093458 7678281 3167830 1285443 7678632 3222153 3265500 3146629 2465267 3065729 3265504 2975603 3265499 3065730 2476498 9760226 7516890 9755483 9753060 18701406 18684040 7514104 7513746 8178758 7513207 14568926 11395551 11411217 1721…
CD52	242	21030349 20587785 20848033 9250818 7995374 18694474 7718516 16720202 16728276 16720201 15590389 10428755 9739419 15049789 15068903 15039804 19642457 11449350 16341049 9593475 1828068 9054672 1356177 8704678 16129935 16136749 15458520 14998781 19238728 10050661 16806484 9193354 9207420 9215839 17043027 21394097 2475570 8690051 20196721 20088763 12804633 12785846 12790693 18647288 18782223 18765198…
CD53	56	15055538 8629279 9225004 9241532 7678222 9194523 8075582 8039242 8478605 8478146 17561254 17671435 1700763 8612282 11443129 1712520 16506060 16734137 3500264 8924759 17429843 12899760 3114648 1879540 7545113 8314284 14734622 7621882 2228310 7963560 7789984 11026448 11503963 8307585 8452817 17332245 12606948 12631118 11157846 10405235 9620662 9862348 15931266 8319976 8335905 2258620 9814587 118675…
CD55	362	10744069 10744645 2145990 16563273 15665606 17496159 15204439 15203716 18701918 21045396 11757799 7767370 10820293 10814575 8769425 8759358 20647353 10075014 17080916 17085647 9741456 7514063 7513354 18954403 9236453 15053924 11721326 11719378 11706063 20727519 20714721 19501411 19369961 16441772 9603477 14584753 7995374 17224008 17116331 9787183 10211961 10222633 10211878 10211099 10219599 86676…
CD58	257	9388235 10220497 8871350 8765029 16210912 10736969 3033649 16438905 1698638 11747372 7719151 6336763 2410496 2659502 10417771 10430173 10431691 7541314 15053924 9753054 9758693 9732704 8388798 7513354 11168825 10562312 11703324 14572797 10025897 9935206 9574540 11575926 1317364 1375302 8697653 8656013 1670950 8652377 8674240 21362770 9188449 9188475 9207404 1372284 8726400 18364146 15345303 75213…
CD59	859	12707977 18306604 20228834 10091379 2690818 16445687 16441772 16425382 16387682 9395334 9402107 6804495 20556389 7517213 8026516 7518013 7912457 7518127 1385046 7518124 1381035 7517877 7518117 7518114 8037165 7518116 7518115 21045396 20736175 15875091 15203716 15191368 7678074 7678064 10220064 1423287 10222633 10196177 10215226 10211099 16541098 16751365 8755809 8759769 8709638 8759753 8759358 11…
CD5L	6	10427974 17702858 1351092 11207268 9723705 21263022
CD6	138	9951686 12681365 1873027 16418799 20810246 9394826 9415444 1687313 19446000 11394533 11404380 1750063 3486774 2211985 1699309 6336763 7693023 11078604 1711157 21849685 15048703 8699012 8693715 9045627 9054570 9920831 18707547 2794503 7048722 8663238 9589567 1708556 1826982 9209500 15294938 9373339 10427974 10486931 8207228 7910987 7522357 7923388 17371992 8942635 12525577 1438440 16669864 1944633…
CD63	454	11297035 16599242 19874355 20691696 12705901 12695747 12681441 12682908 19123441 19111134 15140074 16447754 2244923 17886062 19885843 20557552 20236428 19932763 16792582 20013029 19033387 10351132 16507770 7519037 8039242 8040009 20675032 12575999 15210972 21315401 9890706 15882445 7796701 10203098 15202015 9402478 20696467 20538801 20634433 20337613 20693981 20801889 20828556 10871604 9516129 95…
CD68	1094	12476618 12503701 12464130 12478873 19148509 19172035 19151112 18571180 19052104 8573998 8544410 8570573 16900719 16300768 16907853 16642350 8037168 2553244 8035126 8044307 8038687 8025214 9123186 11410703 11407984 8735286 8698322 8725904 20202042 20600902 20811711 20720507 20581375 20832591 11280076 11266522 11264784 11678425 11684953 12360057 11669019 18223338 16521125 16583588 18705775 1854152…
CD69	1354	11535369 21152932 21412255 21540068 21314640 7664623 7664776 7665567 7545540 8994860 17350019 9764774 10962268 19230824 15247917 19016780 19159432 19309564 15144128 10229078 15828052 12882876 20644342 16543140 20413861 10207945 20580553 16887995 19180466 10399079 1710239 1904052 12473265 12485318 12472672 8527404 8736111 8765502 8706053 8759721 8759745 8759755 7804122 8702434 8734787 8757951 8753…
CD7	581	9264398 9258765 21454193 10906346 19273323 7545547 6976376 3003579 3045431 3261884 1709867 1827509 2039822 1709431 1709216 18829109 20662087 16767694 8522304 8035602 8697428 8671584 8712172 8712171 11389003 11392886 11397474 4044586 11242796 12673068 21079611 16625103 16621984 16598649 3460403 2761288 2670488 18702870 18581052 19802631 20111912 9220659 9228147 9402326 7678579 11759053 11736944 97…
CD70	201	2163351 15359114 15356138 12472567 20971706 17548342 9264289 15128796 15128787 16489038 16569930 10561319 16923852 11289576 11298599 19029446 20724115 9300684 17911642 10920190 19062317 19112760 20563671 10025124 19556308 15549776 15557144 20699361 15187121 15188362 10340542 15899809 10221513 11728341 12115234 15879081 15886117 15879760 15879118 9067541 21346232 11913066 10803880 16217761 7995936…
CD72	102	18071878 14563017 2341301 1828426 19067131 19197938 8711430 8671676 16621999 9237109 9399105 10750427 15148289 9740800 11738997 11641399 14989715 10820378 9498769 9531290 16290205 9576009 9590210 1376053 17023047 17364492 1847722 1724013 16581823 11591755 12882840 2174150 10520995 12374982 9168440 17121583 17109625 17493844 8806810 8560199 9794407 15613544 8357828 8125520 12902484 12893810 936818…
CD74	107	17875789 20569972 21411731 20539011 20646540 11410483 17283135 11138697 20703212 16484589 11226885 21320786 10364264 21208136 18171602 19423618 9408905 8810244 21817065 9743327 17045821 20738420 16638847 8675993 10540230 9917914 16709839 9521469 18385967 17178165 17173873 17846227 16554910 10941903 20005040 18795803 10956264 15800984 11504627 17560571 17310986 17142775 9174134 9550325 10365929 19…
CD79A	1	3011242
CD79B	6	3011242 21275949 9545642 11429547 21597060 16304050
CD80	1638	16521215 16517699 16455104 16504927 16365154 16520555 16499575 20501515 21385950 21576490 21424240 21469105 21555531 21657151 20718755 20963937 21918197 11406151 11152488 11409686 11388794 11403919 9294135 11384682 10820389 10825145 10817229 10825585 10836609 10830732 10820288 8120381 12483990 21464084 14594508 14597105 14598882 14577912 14603470 14599853 14578464 3950549 12855576 10790370 925647…
CD81	406	12086470 12093180 8075582 11581292 10400776 8757325 11391542 11389013 21452285 21654804 16395393 21697343 21813602 21677313 17464179 21737455 21543495 9462666 10806098 12482660 12471100 15806571 20579434 16943299 14660791 17035815 10755999 15339939 15555435 18804164 15325070 20457015 19156195 11673522 11685799 11483611 11597743 11504738 10729140 10623742 14966136 15136939 15947137 18586096 979476…
CD82	82	12642901 12938224 20587839 10706135 15677461 14576349 8075582 9815782 16325219 8039242 21080585 9804823 16892031 21382346 10508849 17621632 10599409 1059147 9058814 16331263 18718648 19172496 18822372 17522207 19497983 9759843 9373040 12068006 16103120 18395972 15130945 15304003 17215249 10602019 16113057 7636191 7602090 17638075 8816400 18855249 17942932 7510585 16790753 11162423 8757325 1948922…
CD83	592	15668915 15693140 15494431 20880351 12778481 17316566 17372001 9091299 9058793 21469104 12950676 12949240 11522639 12939360 10468798 9378970 9366401 9365828 9378971 11414808 11390464 17719173 17804692 17822319 16267321 17689842 17570327 17561858 17579050 17589298 20952346 19545931 12797447 12810071 12798309 12816159 12548561 9269778 12667678 12483990 12485331 16504742 16293598 10811479 8075582 11…
CD84	26	12928397 12962726 11414739 11389028 10380930 11300479 20628063 10079287 11132158 10746783 15210760 16037392 16473533 11564780 11563672 18243321 15245368 12115647 16720617 9310491 21255096 1374650 20933013 11404475 12242590 10556801
CD86	1986	10580417 9531306 10570953 1334116 10570322 10564553 10552213 11591737 11579312 11566556 11592073 11592060 11587218 9278310 15194405 15207780 15193398 15193402 15152266 15195695 15183148 15085174 15186253 15214052 15186401 15186398 15210832 15193302 11305050 10354273 11302879 11289138 11290768 8168644 11266953 11266796 18421791 18493978 18358783 18506362 18344617 18494145 18508733 18502964 1845527…
CD8B	7	18490743 15183000 9271629 8575821 12461564 11937547 17257226
CD9	522	9253801 9264383 9279368 18508627 14610355 19604240 20966425 21241315 15591242 20940407 11589311 11562747 1390240 6161970 1679750 10561501 8187758 9049412 9054667 9063461 12454392 12411441 20227387 2194573 2364164 2358073 12083484 12079303 12086470 3047156 17239847 17316610 17126340 21600883 21398056 9373040 9378967 9378729 9368186 3039999 7911072 21869456 21875571 21365281 8521390 8534428 7501639…
CD93	22	18094537 21849679 11994479 21691093 16490927 10092817 20512406 17911608 17509907 20861352 18288964 15624764 15004139 15459234 16930724 16002728 16167883 21332844 19603257 11781389 20439917 18832653
CD96	13	20662087 10861668 17847009 19056733 9933131 10477702 8132569 19404979 20828570 15034010 17971293 9845376 16904340
CD97	79	21174063 21156175 19717518 17108056 21169517 20542126 15693006 20131275 16408199 9389316 1907909 12814696 11994511 16929497 11526241 10211878 10744645 9603477 18467263 19737555 9500513 21618833 21618832 10903844 12761622 20167235 10084602 16514634 9052875 1383332 15576472 14647991 9135025 17068111 8666229 18941248 15721309 7636245 19428565 11940212 19840816 8786105 10540231 16254790 20339853 2035…
CD99L2	6	12706889 18163232 18512285 20479283 17344467 15978751
CDA	576	16004705 18575862 15731446 15740159 15701984 15689149 15699978 18081704 1382760 1397425 9266923 9272747 17885621 17784761 17672518 17674357 14616550 869997 846785 21488133 21485935 7507739 8289286 269811 71153 269805 11564084 21248137 21135931 10565888 4095494 3938164 10552745 10565224 16964350 16303324 12507786 12419626 9121037 9054660 16676692 12225585 2024573 11698524 17373761 3866764 2670118 …
CDAN1	3	16643456 15543010 10863975
CDC14A	7	20477815 17891138 19270517 17488717 11427967 17604723 10409437
CDC14B	10	6504138 11181993 9450992 15492278 16170343 19923902 17292885 11427967 20720150 17891138
CDC16	13	9405394 2985470 7736580 7736578 3551912 11121214 9469815 12029633 6383953 10659707 11030144 9660930 8620535
CDC2	245	8557775 10188587 11120603 15501611 17982623 9840938 17609436 17619824 9988258 9988258 1497317 9258254 9258347 9260897 9268291 15713436 1399268 15591787 18805793 11305412 12100577 11561678 12492370 17261272 9311783 15208305 9054937 16473670 3283116 1876243 6268600 3287376 3143919 8593682 8543173 8534852 11046155 10460226 20237143 2208288 1976640 2553023 12669309 12660818 12859233 12887587 2143983 …
CDC20	50	10366450 9501986 9036857 21575600 8723350 15701830 21335556 17334950 18753608 12560341 21262764 21430130 9203579 11719221 9790767 3316988 9207848 10203756 5106340 9734353 10444593 14634451 9734353 9003297 12710943 10894548 16943363 7925278 8985178 17873905 19426592 12054750 21596306 18953566 17873905 18630511 20230486 10074450 9334304 20360594 19861496 10654086 16777988 12827207 18211690 10632713…
CDC20B	1	21088493
CDC23	9	375221 10679385 1946372 2205535 7698667 9790767 7736579 9469815 2404612
CDC25A	85	9788440 14997059 15921913 17912454 3045126 18566993 10430089 20217459 20614206 9063568 17283130 21292770 10810347 7667636 11597488 9192810 16488126 15710331 15705877 19417033 17671423 11359894 12411508 19075564 19075563 10919634 9926932 12663041 14742443 15070965 11981756 9806630 9822537 19694479 19734889 19555767 19633359 11139144 11130973 16371588 18927589 19013180 17761754 18792900 18830930 11…
CDC25B	97	10713667 9414655 9407044 18635965 18220336 19276163 14630392 9192810 18235220 15569370 15556082 12099692 11579645 17651784 12527891 15921913 20930503 20873765 20413845 19075563 20217459 18212737 21640712 21665482 15126376 9192810 9188863 7667636 10822367 18677115 12680208 16551631 16564519 20176018 16672277 19075563 10919634 19110722 6282351 20621659 21251827 11359894 17554083 11972550 10822371 1…
CDC25C	52	12658801 9192810 12099692 9414655 9790074 17982623 10684791 19298190 16216500 12457721 16000564 19075563 11240139 14681223 7667636 10857750 15289842 21057539 12912980 11359894 18208561 10919634 19075563 18787932 12660818 12669309 10363647 16317137 12859233 17761881 1386342 12147683 12400006 15220526 20637859 18281528 8438156 8432534 15278898 15084480 21617228 17662724 12124347 15723287 10373518 2…
CDC26	6	7798319 10230406 3035571 8895471 942051 1736102
CDC27	20	17944809 8620535 15635403 11912489 16589797 2017680 942051 8548827 7736578 7736580 8619132 7754714 9469815 16940752 18271523 2649796 10334988 3032459 15994309 7981743
CDC2L2	2	17177267 11599568
CDC2L5	3	17261272 16721827 11162436
CDC2L6	1	19026782
CDC34	35	11978736 9393434 2842867 15094775 20876843 8078482 21683433 11546811 1639075 1667082 1748683 1310934 19740377 7721857 10350465 1848239 8611528 11335099 10769200 12406228 7592826 9461595 8769642 10213692 9116038 11504708 7923371 2209542 9287222 1658801 8383676 1321138 7929378 11901211 21296085
CDC37	25	10825210 3915782 1459337 8666233 9395436 6380750 15289859 16842148 7016339 16317707 7608185 9150368 9452487 10945233 7783209 16280321 10476026 8703009 19177013 12435747 3913567 15013782 12788914 10629030 11072077
CDC37L1	1	18941378
CDC40	8	1358884 12773561 17171376 5129795 3916722 7753021 2404612 9862477
CDC42	166	1532572 7958857 11069762 9215628 18235104 1523888 21122105 9053849 17248617 3042385 17154294 10066831 15752756 11478849 7783209 11204776 11298653 15192110 15330858 21622195 21344397 14593714 12815703 10891456 8570186 20460433 19225978 10965925 9237623 9224952 9229333 10762235 10556052 16488588 9378771 8885406 2328083 9042860 2406028 10652251 12952943 9488710 11730811 15037366 15777717 8649427 820…
CDC42BPB	2	21471979 10198171
CDC42EP3	1	10490598
CDC45L	7	10518787 11748144 21231984 9660782 15363474 18319330 11341762
CDC5L	17	11101529 11867543 8313892 18583928 18775319 9598309 19941820 11544257 12788942 12927788 10767578 9457672 20629186 10827081 11313928 2146679 15966320
CDC6	81	10577387 9512418 8617505 9778043 17388890 12006585 10485849 9990508 10713440 15358564 11346650 14506278 10753785 3881185 10899308 20606534 8083240 16707497 11669580 16957383 14990995 10381393 14578910 20139730 20079629 1165770 8494612 2246267 20862710 16497662 14685267 9171372 10085159 10075735 19633359 14993212 20048340 7774008 19182517 15696126 16950245 14673172 10945234 9430660 12363035 117798…
CDC7	44	3073106 9573348 10508166 3312232 2659436 10577390 5271168 3291115 12769855 15338237 1882551 1865880 15965171 18672368 17768177 10740815 19013276 9335335 7926774 10811823 3891519 14582195 3549279 7603496 3020375 9077449 2204679 10375615 6379190 19054765 17248617 12614612 3083416 2850010 2169349 11441535 9722556 367734 8365350 7712486 8277239 18372119 10751424 2473838
CDC73	10	20178742 11525400 18755853 8812838 7753848 19471023 16246724 20052758 19926710 7628692
CDCA4	4	16546331 18498124 18572021 16984923
CDCA5	1	20551060
CDCA8	2	17483322 17243165
CDCP1	20	17335815 14739293 11466621 21730355 10597283 20372833 15245593 12799299 10597283 18483259 19514048 20501830 11292488 15153610 10290 18483744 19077003 15153610 16926850 16823897
CDCP2	2	18765915 17388942
CDGAP	1	19706030
CDH1	327	19789364 17914577 17905526 15735979 10318877 9195232 12520191 18161866 12237282 17986624 19548309 19375306 19724898 15173255 19781162 19398441 15135482 15126351 12203775 12210063 12209998 15560072 11705864 10411507 18046629 17708532 9581841 14630673 14610318 20497178 20452298 12499261 20719348 11419427 21329544 10469842 18376059 17522512 21868547 17278136 20591881 20624523 20591882 12082624 21155…
CDH11	7	15509545 17278136 18359978 15735689 17321345 15026324 15383628
CDH12	2	19473719 21573496
CDH13	65	15383628 18729198 15201980 12455028 15560072 14750164 11389090 16475679 20607704 21771975 21710692 20864173 2006419 9197530 20364027 18821565 10493953 19144441 12697869 18519763 14555992 14520700 15050898 21672320 16807071 17278136 11313277 19466457 20488783 9737784 17210724 17094449 17029216 20876611 18656243 15102863 15172980 11771659 15289870 15231656 15245595 16389900 12610534 19799609 114796…
CDH15	3	9615235 16842202 17278136
CDH16	1	9615235
CDH17	11	20580775 10378506 16951245 15732140 15059891 20500517 20568120 16044349 20393816 19676131 18353622
CDH18	1	20180417
CDH19	3	18184143 10995570 12118382
CDH2	13	17278136 9210582 15858215 12113472 20848731 20592463 17072833 10995570 18973227 7761852 14500366 14738881 17297473
CDH20	1	18663352
CDH22	5	19440036 19403372 17848626 18495598 19546606
CDH23	43	9786971 19321743 18273900 20844544 18368581 15118709 6436216 12522556 10775529 8586420 11138008 11138009 10973247 15660226 11386759 12408962 15829543 21117948 21387690 15353998 12826658 3522517 9325047 19375528 12786748 11531971 16598924 15057246 7626807 16550584 10973247 18384968 18348277 17850630 17805295 20498078 19447085 9325047 14570705 19706872 11857743 9618167 18484607
CDH26	1	19116156
CDH3	29	18788075 12445216 19882246 11544476 19846933 18927288 17278136 19949890 20528890 20506052 10621837 1427864 16120155 16115928 19528483 16174847 19076794 18343387 15166507 14708629 5323173 19169796 17342797 16100089 20385540 16494996 18199584 20140736 12839967
CDH4	3	15548679 17212086 21665361
CDH5	4	20811903 17278136 20332120 12482908
CDH6	2	17278136 16638715
CDH7	2	18445044 20029406
CDH8	2	10098735 20972252
CDH9	1	21426945
CDIPT	2	16730401 21488074
CDK10	6	19846932 15911267 18242510 18242507 11006117 19795381
CDK2	1044	21652059 21646351 21070798 14617691 14985111 14660558 14996720 14993667 14977358 18072937 18232649 18288380 15530772 18160626 12139449 15380677 15446839 15309028 15271980 15357840 15247247 15365257 14642430 14673202 14646596 12402047 14653808 12485874 12470513 12466360 12479270 12480138 9881698 9891946 9860936 10753466 8069918 15378001 15517906 15492825 15378019 15498127 14614451 11130728 1461292…
CDK2AP1	3	17223573 21328460 15800920
CDK3	10	9778038 21223249 8114710 17078944 10490638 10634406 8626584 12025230 12007796 19152876
CDK4	970	19150384 19228927 21054790 8528263 21143121 21224071 14552791 9778049 9761685 8626675 9772286 9153395 19634152 19584398 19340397 9010759 10945992 11080810 11243640 11121681 19946100 19820690 12740381 21734724 21669870 21128241 12545164 21775055 20978019 20979106 21199804 20473880 9865919 9865921 9881698 15378605 15380677 15271980 15309028 15379554 12117781 12496058 12479270 12470986 12470513 1464…
CDK5	173	20949660 18410453 20616309 17728463 17697781 17716669 21712386 18221734 11572969 11063606 21144757 14651959 14673202 12496365 16845659 17944229 8302605 8275715 9281457 9263460 18948252 19118186 14695817 9565682 10604467 12200628 6159533 10748088 16407256 14976144 15665076 21435383 21391976 17713901 17897354 17210924 17218957 21289309 21476938 11013232 17006763 11584302 11583627 20844121 15917097 …
CDK5R1	4	15665076 16425041 19544209 3488815
CDK5RAP2	15	10357928 16845659 15120067 20961963 10562286 10358086 12957283 20368616 15793586 19282672 16631324 21327915 15004232 20460369 11237011
CDK5RAP3	4	17435754 17549666 18448419 21385901
CDK6	256	21300982 17457042 17955473 20181698 20331971 8208548 9166850 15504546 9778049 9761685 19228927 19626115 21224071 9230210 17989712 15637089 21734724 21789792 21128241 11056549 15723654 9488660 7859739 21536647 21665179 21627536 21508411 12370184 9935245 9973200 10025891 7777061 9207463 16815849 8302605 19773441 21586211 14555613 14647273 14551738 9281457 18768788 12082615 9325318 16205633 10519412…
CDK7	75	17451460 20627564 12121616 15720195 14634505 19071173 21505869 14597612 14729633 10360183 19724778 9621077 21468563 17012222 12114499 10523857 9325318 12052871 10188587 20843055 21308739 15876871 9620176 7594590 8521393 15683999 21035725 10499797 20107323 20210754 10500810 9244189 10428772 12663041 11676600 7553872 7885450 19941161 17467991 9324288 8230216 8946909 10224071 10498892 16051665 16737…
CDK8	48	1487824 9989412 11441538 19808961 18651850 9057097 16409628 15175247 10023686 14759369 10360183 10323230 15688000 11278802 17213809 15979093 12052871 21806996 9620176 10360183 17148447 20514474 18818647 18818647 21344156 17212659 17135252 12007796 20231357 16143123 20368357 17219422 11790549 9867831 9845536 14729673 19914161 20505076 20083228 18794900 2930526 15009212 10635329 17612495 10198643 9…
CDK9	137	16046164 8892930 7882308 14627702 20663931 10439071 11911891 18218627 9872325 8628726 18218627 21088252 21143121 21200140 10550206 10574912 12464559 21035734 20868663 20618343 20930849 14560008 18232649 10931842 21574958 16838299 11572868 9548486 11713533 11713532 20703082 12115727 9593731 17700062 18467589 8648722 19275730 19818711 16936696 11145967 11278802 14729633 14627702 9811724 1846803 166…
CDKAL1	30	18285412 17293876 18264689 18923449 20847104 18210030 20424228 19669928 19422783 21368910 19587699 20805377 20490451 17827400 19592620 21374899 21151568 18618095 18991055 20568056 17804762 18597214 21416849 17460697 17463248 18516622 18753662 19234441 10969802 18469204
CDKL2	1	21124932
CDKL3	3	18412109 20347982 21508686
CDKL5	58	18302128 19562714 19806373 19780792 12376946 21124335 9620804 16806828 19253388 19396824 21488007 21502606 15917271 10508514 21293276 20610124 21361914 17589290 18977197 18564362 18790821 11227330 2502382 19552836 16086395 20728410 19471977 19793311 20602487 16813600 20513142 20397747 20211261 19740913 19734009 17256798 16015284 21160487 19807736 19241098 19564590 16015284 20861382 17186495 19455…
CDKN1A	156	20484992 21084835 20160708 19966851 11302744 14985451 19472317 10379874 17351341 21551261 21709680 21361780 10073676 10190503 16412588 18941111 19022773 14677632 12527204 12492370 21274007 11313963 20169278 15753386 15737569 21199169 20979563 17522055 21693616 10729832 15492805 15520179 20363991 15138599 16169021 19224585 18676768 18413364 9183012 19118657 17315192 9952296 11299759 17390727 10728…
CDKN1B	86	19164176 16467141 20961530 20683061 20615757 9171997 17351341 20530095 10379873 19963112 19945021 9529134 18771563 18990538 21336261 21289244 18710468 17522055 15753386 18483304 17409409 21458412 18645269 19318552 10036184 12699886 9370275 21454826 20851711 20473920 16014817 12727815 19420233 20980721 9408758 19924135 20075119 17961654 20829611 20833337 21575944 10862049 20541671 20512841 1680490…
CDKN1C	67	19386358 17351341 16908595 12175345 20684234 20565244 21170264 20484977 1842933 1728953 14656402 9735381 8671504 11414765 21447370 21304052 14645199 12138139 15754295 11454518 17522055 19178079 16125225 6387447 10393948 9041196 10749116 15551363 17687327 16000561 15824735 21455577 12956790 16391558 12874112 20503313 11528397 20512841 19843502 16575194 10862080 17610257 10446997 17700627 20082469 …
CDKN2A	733	16775427 17001621 17047042 20453839 15243517 15880589 15856016 11398194 16619045 16931963 16912209 9375748 9366518 16618910 16609049 16395703 20539244 9464545 20596618 20526219 15691758 18160777 10760760 18083368 18095137 18160781 19603523 19795456 8546221 20083228 19739123 16875932 16303245 16896043 17992582 18299477 18204436 11221509 11122857 11243640 12221087 21336261 21412930 11245480 2142315…
CDKN2B	126	19559344 16307009 20596618 15691758 10440696 16618910 11408925 9375748 20193845 9893670 21638516 19652654 15720328 17611569 15490458 8339274 9168176 20664976 12484572 19022773 9916800 21775993 10086736 10077528 9591637 9598804 10416984 9639410 19548309 14646620 14636164 21138945 19963110 11764089 11566337 2777075 19837270 11847087 17909067 14732922 15753386 11960918 17192785 21406719 12228235 108…
CDKN2C	19	16215979 18771563 10515227 10517502 8703847 11960918 16614728 17161458 11668523 9102208 9537438 10862049 18973139 14645011 9724087 17529967 19003256 15035852 9482104
CDKN2D	10	18952489 20451601 19318552 15533787 20089118 8317490 19003256 11753657 17529967 15101045
CDKN3	6	20596676 17032502 9872938 21535270 7698009 12927088
CDO1	2	18033314 19153192
CDON	3	16526918 21802063 8681379
CDR1	365	10929712 12923767 9890878 20608983 11642614 11684294 9605549 9580031 9602351 9605502 9605504 17015732 1309938 7678224 11918807 15114480 15215429 9129162 16921553 19109142 18385733 18088010 18197818 12588995 12608862 11163394 10556714 16803598 20093119 19915167 9379037 8047074 10553073 10579389 10556714 7559495 7673723 7673735 7561098 1599132 9670985 9700510 12557277 15375563 9831941 9265500 31143…
CDR2	322	10064617 1889413 9973491 1640493 1379608 9580031 9602351 1729358 1732513 1730882 21746964 11681420 12923767 10929712 12547627 12547626 9129162 17015732 1689352 8419483 15114480 11918807 9265500 9233625 9356148 9379037 19109142 18385733 20093119 19915167 12588995 18088010 16783849 8047075 4625122 17350601 9670985 9745202 2164069 6203114 7673721 7673735 7659096 9218760 14745521 1382097 5508247 1171…
CDS1	13	17364441 11248330 8048791 8378428 8073077 8557688 8248337 9620777 8506398 9111022 8910557 12363465 11857062
CDS2	3	17364441 9889000 11008493
CDSN	35	11524377 12929169 12956875 15333584 15217361 15848982 12472658 20448140 21628128 16235096 15086560 15086562 10334264 14673549 12653732 15140227 11348465 21307873 16297191 16307662 21307953 21191406 16134125 12366786 11169256 15654960 11556968 16965413 11001818 19596793 18460028 14742294 17182622 12754508 15953084
CDT1	25	21115485 16861906 20699633 17029205 16497662 16738325 9671596 14578910 16949367 20951943 10713440 11032817 21487042 17136093 17041588 19332548 15102855 16549788 19017626 20190741 11896191 19054765 15448697 7633440 17244524
CDV3	1	21811255
CDX2	275	17240300 10377412 16079151 16963449 17240305 16541450 16314840 10383162 17342311 17342306 16153702 18703641 19908233 20354077 11157810 12559945 12560917 8861899 9920852 18507686 1378530 11684084 17595234 17906616 21739268 15048136 15090846 20381120 15894614 20602288 15198362 15994917 16883525 11283019 19926591 19760304 9310563 19671549 11456232 16923129 20846265 15520178 19211809 19266212 1765376…
CDX4	7	17881901 17342311 15522959 21471217 8789438 11535826 17855634
CDYL	7	1693331 18371128 19061646 12837688 11467747 10192397 20402673
CDYL2	3	18371128 12837688 11467747
CEACAM1	213	19079227 17081782 16924126 15687237 17142810 15968204 15950623 2857113 21876142 18836450 15909305 15952183 15937057 17909799 9151893 11207550 21413011 21723278 9701828 6436395 15110777 21398516 12920788 16638824 16568082 16929097 14758482 14604968 10415036 14712293 14970258 11694347 19407471 19461083 9949168 14617157 11082271 15476270 10721489 15316023 20682994 19487071 21029969 16282604 18788072…
CEACAM21	1	16014697
CEACAM3	22	18606569 20047061 6436395 11708798 10224076 17376081 9799231 15356119 12864848 7863219 17339478 11964043 15130118 18497986 17506820 9822830 11095950 6785363 21216968 18081725 18606569 11035932
CEACAM4	1	11207550
CEACAM5	18	11207550 10697625 15843204 18182341 12571231 16450401 6436395 15356119 12813580 16204051 18497986 10491017 20034698 17653079 10348658 15890249 15455346 18664559
CEACAM6	59	15356119 17167768 10697625 11171334 11964043 7594554 7594713 17909799 10666389 16899629 10224076 14696121 17503391 11207550 21178454 21741385 14724575 16632476 10446041 20047061 11590190 19055478 21262777 10910050 15168363 14636419 15081416 6436395 8349730 16204051 11896570 14512395 17948930 18685128 15173012 15047698 12005421 20380867 3387431 15130118 10844667 10980143 7959201 10491017 15208677 …
CEACAM7	6	19170965 15194045 15843204 14636419 10980143 9822830
CEACAM8	9	9822830 11207550 17909799 11095950 11590190 11994468 15147383 15541289 12379336
CEBPA	133	18173751 15647458 18692685 20492756 20439648 12734435 19168792 20889924 2827004 18729193 20723288 20460359 11331327 9654194 19228936 21725048 21903902 20495894 20368469 17554374 12661007 15805466 15226186 21389317 14726508 17616640 17934489 15575052 20211130 14737106 19659458 17603471 16871279 14656889 19556429 18079616 16938118 12692518 11242107 20542566 20927134 21266233 20970189 17671232 18931…
CEBPB	19	21112343 20460359 10610714 10330422 15647458 15688424 21344389 19966852 1427819 19070373 18206545 19723873 9916132 12006103 18544926 10536163 21543161 21185856 19958352
CEBPD	14	18619497 20971808 21715338 10470496 17170124 20385105 7789168 12628588 12208132 11851384 9528858 10536163 14687085 18544926
CEBPE	5	8661101 19027493 17170124 9326225 19732844
CEBPG	5	18544926 10429967 12177065 17893230 20188772
CECR1	5	18032387 16245011 10756095 11311551 16145841
CECR2	3	15640247 17893736 11827465
CEL	237	11814299 11733511 11754556 12934013 19597827 14609748 12940984 12853459 1639390 21761433 15794386 300475 10907074 10026304 15832303 15841033 16233157 20063464 11669308 18706197 18709984 18702946 21052717 18844036 15156311 21402053 21212359 15948293 12140336 2503032 12938501 11391222 7666015 6721794 17988989 11756187 9796811 11566613 19212337 20566755 20852111 20562367 20596030 6777348 12668073 25…
CELP	5	20570761 12199399 17271630 1716499 12069001
CELSR1	3	19403135 12782967 11807409
CELSR2	4	18649068 10860667 11283592 15647854
CELSR3	3	15647854 17671748 16273260
CEMP1	3	19393626 20440482 17509525
CENPA	8	18314594 17970049 19410544 20940262 16205119 9465302 1988457 19778997
CENPB	4	9931329 15469999 21399610 8893808
CENPC1	1	10607829
CENPE	5	17268814 12601349 7851898 11151678 16477080
CENPF	5	16138011 11200498 7851898 19008095 19501393
CENPJ	6	20961963 15793586 20522431 16900296 17534152 18421985
CENPK	1	16039743
CENPL	1	21548129
CENTA1	1	10209156
CENTA2	1	16138909
CENTB1	1	17005562
CENTB5	2	19548526 21105360
CENTD2	1	21267535
CENTD3	1	17243165
CENTG1	2	9208093 18424795
CENTG2	1	15892143
CEP110	7	21214407 12393597 11746971 21403647 10688839 11550283 11956314
CEP135	1	18851962
CEP152	4	10521316 20547088 20852615 21395565
CEP290	37	20130272 10579718 18079693 20500714 18694559 18632300 17554762 19744869 17855640 20805370 16682973 17898177 21153841 11055432 17724218 20806078 19461662 20819931 20056295 20104588 18327255 15137946 17705300 6486167 11731797 17507457 16682970 16682973 17148037 19764032 11567139 12365911 20690115 17377524 10704190 20664800 21056833
CEP55	8	20400365 16204023 20176808 21435460 12764198 12379843 16406728 17109756
CEP57	1	21552266
CEP63	2	19502806 19182792
CEP68	1	21072201
CEP72	2	16273109 18328944
CEPT1	2	12216837 9931448
CER1	22	16596263 10610706 15913951 10049596 16010442 3283144 8940034 19113921 10213508 11156420 17174104 18452192 16432833 18513159 9408748 1822991 15482479 10610706 15254711 12818738 16656773 19322663
CERK	31	19899769 21624361 21621503 17942080 17954253 19545154 18691014 15504344 16394251 16352467 21255156 19323974 7746276 17355200 11956206 14769792 15899891 16203736 16170208 16488390 10563327 20849823 17392267 18156590 21236359 19501188 21111813 18465654 19903244 20919651 16081073
CES1	46	11990381 20975297 20801890 19524605 10611275 19274604 19937843 20823294 9815808 9636031 20195289 20858053 8836740 19022936 15269189 19487248 19185566 20208391 20618457 21402544 21878322 18641923 17364878 18305428 16081098 16223870 21376776 17786358 17764701 20097249 11950776 19508181 19733552 10728672 17237258 15687373 15475243 17409690 15897249 18077151 15681896 18383336 21189138 19225040 190598…
CES2	47	19487248 16203781 15794950 17088262 20195289 20810539 19274604 19634903 17483951 20623318 8836740 21878322 20017140 16033949 20067290 19931604 19185566 21207966 15100172 12859986 10728672 16081098 18305428 12835618 17364878 11368006 19508181 16551882 17764701 16271446 14581373 17392394 15687373 17237258 15687373 15475733 15475243 17409690 15618752 21189138 15681896 17640957 17636009 18473752 1072…
CES3	6	15100172 8836740 15082749 19508181 10728672 15687373
CES7	2	19727521 19779645
CETP	1144	19781408 19784962 19633057 15882786 15888337 15109658 15085072 15080555 15044381 14993244 15098490 14967821 18036514 17951324 19086575 19397474 18926541 19285487 18823627 14636288 15488885 15488860 15342674 10092998 10073979 16159884 16226917 16038892 18620517 18621598 18509690 18481130 2513367 2040599 1903061 1634194 2215607 1627616 21454568 21316679 1429586 18789492 19085339 18468607 19015220 1…
CFB	157	17107422 15761122 15900971 19015224 14735321 10085352 1903130 1709437 10653705 9085235 7679962 14622986 14631010 17129609 15959626 16104865 12542710 12071980 11197064 16467456 15517899 5780106 2406539 17372852 18926817 9699788 7392897 8704951 8673567 20575108 21038149 20806290 10383469 6487352 18557729 19851060 19940382 12839815 15774675 15635475 12646169 10473405 15387020 4529659 16478457 182712…
CFD	757	12081521 12081520 12081518 12086000 12096265 12081519 18702473 18023974 18359557 18718594 8992209 8707787 11178311 15113340 15110351 15104782 17117764 16984956 17120451 17086658 17102846 12695178 12607114 12694998 15504509 15540279 15504118 15504116 15518977 15491227 15504505 15497378 19619939 19669881 19631454 18003226 17986947 18018884 18002621 11566242 11575836 17963042 7624393 17705227 175445…
CFH	275	18541291 16816528 16936080 16936129 18926817 16914845 19001225 19091853 19568762 19692124 9715689 18482212 17116093 7824175 17116094 11170896 18514989 17634448 18164066 1426323 19428307 16338962 15870199 15784724 16170519 21397333 17968789 10762557 20127520 17089378 17261436 9743226 7401211 21127140 21380501 12373647 21546077 21322001 8938580 17442984 20221776 16998489 19459807 19646183 19531976 …
CFHR1	24	19435718 11170896 21399633 19640589 19531976 12373647 20008295 20075170 19308255 19951285 20523265 20855886 20843825 19388158 20202729 20157737 18084039 20865639 10408366 20581873 19762498 19553609 19745068 18006700
CFHR2	1	20975954
CFHR3	20	18006700 20711704 20157737 11170896 20523265 20075170 19640589 19531976 21399633 12373647 20202729 20843825 19388158 19553609 19745068 20865639 18084039 15784724 19762498 10408366
CFHR4	4	19084272 20008295 20042240 12373647
CFHR5	7	21566112 20975954 20606628 20800271 17000000 18783607 6363655
CFI	250	16673337 21218359 20189124 19243233 19259931 21559815 17102219 12077445 3476110 15080318 19266303 3232538 18710783 16937995 3937224 17992971 1739907 19930618 19795643 19669881 19003633 19406701 19583758 4076391 9589505 15905448 12048969 17724721 17597211 10889286 14316948 169819 1165611 16529103 19546654 19435718 5969296 11596852 3712831 3704028 2350087 10582697 12205726 17201189 21524551 2155441…
CFL1	15	18800182 12810281 17194497 20803034 20095995 11469587 16499898 20713416 17537423 14736927 8828219 8800436 14594221 10784045 1754501
CFL2	4	19276386 10613909 10225951 11422377
CFLAR	10	17977646 16306425 15214027 21481786 18292530 19000723 19628709 15271793 19860666 18360744
CFP	380	20197470 11427968 20810116 20600285 1774082 21515674 12064595 16826099 16782049 8616275 20122735 12678711 12701131 15102066 9448266 14990950 11111907 11584325 11592736 18805814 904987 3601979 8071208 12067720 12073097 15782182 15788482 18021825 9465029 10684650 19807989 12948360 846785 840504 10090660 15691700 9717241 15761028 19439700 1319065 19597646 18037177 11719518 9033677 2031502 12559136 1…
CFTR	4110	8661514 11502568 11518680 11487480 11485629 11485630 11503170 11502558 11491166 11495490 11504857 11504700 11502593 11509829 21547743 21547725 21547726 21543871 21563447 21547730 21439936 21547739 21547733 21547734 21547735 21254931 21547736 21547737 21547724 21562182 21547742 21547723 20847077 21241236 21547741 11809721 11781380 11773614 11675385 11773581 12112786 11802244 11741811 12399245 1174…
CGA	593	6113247 15381343 15387276 10830991 10819297 10821485 10748130 8224041 8223562 7901207 7694683 7694126 8242372 8239537 1358979 2266944 1768940 11499560 11511294 21497359 21547683 21448860 21414398 11802725 12586816 21726155 21601192 20122982 15849729 9446195 9361908 20950677 21030093 1627556 1637175 1633799 20444318 962917 6188840 8330344 8100808 12706355 12696931 12708472 12699111 15517367 154957…
CGB1	5	10523303 10465524 11368883 7513655 9207020
CGB2	2	9207020 10465524
CGB7	2	7513655 11368883
CGGBP1	4	19347865 14667814 10729832 20832400
CGN	389	21105165 9577698 15090030 19827618 19827665 19766169 19827534 11519411 10809085 19864123 19941067 8202091 21641965 21403644 3621700 18644353 20696251 18491030 12707993 8334758 15514479 12383348 8677550 8677542 14622119 1440340 1440334 1440333 1440328 1332207 1440304 1440256 16545889 16523616 10897592 10488238 19799197 19799193 19799195 19799194 19549558 19360906 15691736 15637643 1589432 10584990…
CH25H	4	16909003 21123296 21796212 16696936
CHAC1	2	17668265 20663983
CHAD	28	10831164 16822107 7228646 6753778 1971211 2308416 9070961 109202 14726943 19525844 19688587 2988025 3681057 8375262 18665831 12757666 500846 18809979 8138386 7911080 11140440 7988344 11318799 15541045 3215758 6885369 3749010 3127551
CHAF1A	2	18022353 18048407
CHAT	100	11405924 11405945 11405926 11405925 16233478 21035302 11450812 1284439 14333267 12401548 15754842 14596365 1339386 18596501 14501205 15992467 8423376 19709371 15705467 15701560 12219880 12548525 15723728 19633104 2307477 1527211 20645855 17238238 19463889 17955715 8186994 14357359 14933381 18240013 11264036 14435186 14209689 18739594 14419105 9388907 14341275 1751804 12477325 17586598 11765292 10…
CHCHD2	3	11163147 19264985 19812375
CHCHD3	2	17624330 14651853
CHCHD6	2	17624330 21063067
CHCHD7	2	16736500 21522175
CHD1	43	11574148 20622008 16251970 10090725 15643425 3327750 7662367 18817785 20568999 12890497 15943691 18030678 17001490 12144672 12127990 16468993 21195088 12805231 15489290 10199952 8469284 16286007 15728673 19560806 21646535 1352241 10964231 10811623 16371991 2696184 10199952 14975303 7739555 14724955 17605112 12583595 9332370 7560064 18222932 8168132 17098252 17392512 10882076
CHD1L	6	19441106 19862822 10582679 21068133 20335655 20676120
CHD2	13	10944116 18549197 12061716 19608914 15783171 20443711 17606441 17567117 10383198 20218643 17824676 14975303 11889561
CHD3	31	21642969 18678907 10899982 7501439 21441433 21311810 16252944 18549197 9804427 10535738 19908862 16492731 18258886 19608914 17489097 20036849 21264397 21330543 10545197 18246531 16574654 21766948 2843290 17824676 16409030 9204906 12592387 20942514 8400871 17588919 17246108
CHD4	15	20693977 19734887 20805324 10827953 9663395 19224996 9804427 16160037 16574654 20223763 10545197 7926730 15223347 10545197 21278251
CHD5	14	20950435 20199154 17667943 18698156 21250965 12569282 17289567 16614118 21636313 19207181 18672103 19135984 18413720 12592387
CHD6	7	9885572 7651832 10473555 18627065 16638715 21086493 17027977
CHD7	83	18455933 18253056 20736290 20591827 20860631 21378379 19159393 18089695 17661815 17623483 16803431 20186814 20012798 11106365 19248844 12045097 19407492 19334086 19403480 11509849 6729462 17949749 17931565 17489843 20624498 18074359 18978652 18073582 20657659 21158681 21146804 11241468 16615981 15300250 17253929 19375527 18472328 17334995 17299439 20237599 20204230 16207732 9147897 20878218 20052…
CHD8	11	15003270 20453063 10462204 20739623 10500090 11893494 10921920 12561644 18805009 16949368 20085832
CHDH	9	12749058 12951056 10672247 17975144 16920841 20031640 21308979 20175737 11524375
CHEK1	13	8011279 21052064 12071807 16795054 10435634 17879369 18632613 21151926 15374978 15016801 21325885 15385409 14654792
CHEK2	171	17935274 17063278 15385111 20041885 10617473 10617473 15095295 15087378 20434834 15695383 15649950 10939935 15488637 14574178 10673500 15649950 16830057 15122511 16574953 18996005 21445572 16818855 21120647 15818573 14648717 14618615 21049466 10617473 16043347 10939935 17517688 17428320 17333477 17080308 17132695 16897426 21708349 18178638 21744992 18571837 15803363 17063278 18172190 18258506 209…
CHERP	3	21454501 1845999 9582075
CHFR	59	16827108 16123600 18048385 20300977 21575600 16123600 14638868 16909107 20388495 12042769 18025318 20473935 14694445 17596595 21551253 18172500 18079053 18497984 17376510 20920753 19448676 19634111 17272309 19787237 19787208 16475678 15201973 16554732 16568372 19236379 20880844 21960263 11000583 19282667 15674323 15760919 17673375 17143476 17724460 10395177 16502017 11948416 15937956 16029562 207…
CHGA	33	11192586 12411453 18272838 21750441 10644642 12795588 12131530 19943077 16007257 16007250 20965217 17026486 16504480 18061980 11043569 9786174 20625251 20113265 12091348 7576943 16554546 20729505 20116404 1617214 17438153 16855170 8910482 18478008 3018587 19520752 8910462 12902350 17718510
CHGB	9	11204350 20888525 20007371 16554546 20431044 17584765 20932227 17143778 15219467
CHI3L1	36	19003601 20051317 20674561 20650887 18403760 19106306 17986135 20506295 19122120 17496346 21447645 16472595 19414556 20482226 932111 20201406 19070929 17236752 2612200 18281018 21546314 10547845 17579622 17194956 18767121 11544284 21530869 19106306 15459309 19255724 18490894 18952487 19089918 16234240 12933821 18802121
CHI3L2	2	12054597 17849491
CHIA	11	18602573 21289117 20036323 17542234 16701557 10458649 17145091 12398246 8839256 8820985 15459309
CHIC2	5	11257495 12842979 19118897 16387954 16406018
CHID1	1	20202477
CHIT1	20	15459309 20819891 20538957 17889443 15218258 17540774 14726423 14551607 17916351 17464953 19725875 20331735 16712652 19242357 15900564 15528158 10631157 17106626 11528516 12009808
CHKA	2	21229583 10490000
CHL1	85	17178404 10700174 10339428 17995939 17036314 10985345 9477572 14659567 12605410 7817396 8392193 10417701 21617881 15504324 19226508 20933598 9799093 10882484 20829195 20339380 17611414 17611275 12878013 18077678 12210838 16662478 9529529 6310326 10103075 11027229 18563586 12925005 14973228 20576928 17481610 12973829 21452236 12812975 20101686 16882004 15549392 6321297 19428354 19303029 21332311 8…
CHM	260	19836147 18487380 17214330 17165430 19764077 19792408 18286468 19527822 11826975 16762969 16830859 8035369 8035368 16949913 17080639 11827458 18425916 21735404 1634442 1495129 20861657 9067750 9072011 8266581 7902907 15111765 15366597 3597553 3597546 3473466 12533689 12090984 3628714 10510677 8100535 19542869 15694683 12575574 21196382 20507345 21540906 20497191 16106198 1177963 1428712 9774197 1…
CHML	7	8432563 17595781 11724310 8188272 10652570 26671 18344558
CHMP1A	4	14623981 17711858 16271866 16760479
CHMP1B	7	17711858 18209100 16271866 15537668 18316332 17853893 3162770
CHMP2A	4	10637304 18209100 21543490 21402355
CHMP2B	29	17917582 18094607 17956895 20472325 17095158 19202337 19738424 20412296 16431024 17493044 9836646 19123971 18546284 17389386 19143633 19150504 20625756 16954699 12451202 20420883 18418046 18484988 17683935 16041373 16807408 16979267 17805587 16941655 16087231
CHMP4A	1	20888838
CHMP4B	5	15774750 21402355 18854142 10682967 21543490
CHMP4C	1	9762922
CHMP5	5	20734392 15644320 21543490 10679028 18209100
CHMP6	3	12900393 19270365 21543490
CHMP7	1	16689637
CHN1	10	12552904 20535495 20563635 1665393 17911252 4628563 12395297 17303092 21715346 21555619
CHN2	2	2829910 19720790
CHODL	4	12079284 17606388 18161010 12621022
CHORDC1	1	11060043
CHP	398	20096571 12109194 12514184 18307714 19926212 9798419 9810888 9802408 151613 11350981 15642464 15639519 15888314 19847699 19572743 11765437 11723718 8028717 4093517 16774882 16774882 16774882 16815526 2833347 9827668 9846993 11876466 12005266 11843266 11818708 11210272 8259345 1639938 21043454 15379534 18329114 16530832 19914989 19911560 11585366 3592482 3593051 18621107 15509363 11511034 11494731…
CHP2	9	9589662 19829666 21392185 18815128 12576672 17708351 10593895 9886296 12226101
CHRD	6	9782094 10480362 19063703 11472837 16449796 7920703
CHRM1	12	1317867 16931638 20926259 19404243 14504414 12965267 18790604 17557158 18317461 12851722 15383745 16874522
CHRM2	26	19418213 15210286 16501017 14512373 20351719 18451336 21441226 16000316 16341610 16001363 21494862 17081262 12116189 16341909 15229186 17696998 18979273 19167344 17468496 16961766 19644963 21176104 17160701 19308904 19181679 18572982
CHRM3	6	18572982 21450750 19669628 21273532 17130513 18790604
CHRM5	3	15292665 17163532 11159626
CHRNA1	12	16455996 17687331 17961150 17222516 20157724 18707767 8738961 18806275 10561285 8307566 17868079 18567868
CHRNA10	3	17559419 20584212 20552679
CHRNA2	14	20297737 16876132 18588430 18226955 19058950 11436130 9736631 15192278 15996750 7570187 17602836 21497487 21287502 19383498
CHRNA3	30	21047198 19706762 19491260 18783506 21268243 11121467 11450844 19671882 9921897 10656687 12214130 18957677 9489045 14557728 21631405 18385739 18385720 21765098 20587604 18414406 15716100 19733931 9298517 20725741 20712524 19435865 19641473 20428092 20428092 20234319
CHRNA4	91	21130611 19822871 19482438 19404753 19429020 19383498 19058950 19698703 17613539 17602836 17632785 16278970 16158442 17504247 16869227 14623738 21397468 19290018 16481438 21500914 21445957 18991851 10802757 9259383 9736631 16205844 16049035 10563623 10553579 9216991 9175743 16341610 20493238 9921897 17290276 17385675 19628475 12214130 12195439 8872460 21241679 12458027 19020039 16457852 21497487 …
CHRNA5	42	19482438 19223495 19706762 21047198 16876132 20438829 20733116 21268243 20700147 18783506 16314871 18385739 11721883 19706810 14681826 21430647 21440309 18957677 9489045 19641473 21765098 10063490 18385739 18236293 18385720 21586512 20886544 21047198 10771020 2004777 20808433 20587604 18414406 15597263 9925041 19577767 10208445 20418890 15716100 19733931 20736995 20725741
CHRNA6	6	19698703 12406580 2136102 2333396 18055561 20854418
CHRNA9	4	16314871 12697997 21841780 17559419
CHRNB1	6	16874522 9699273 9307231 20584212 8208554 8508682
CHRNB2	39	17559419 20854418 19698703 19755656 19058950 18534914 20736995 19482438 21204805 16314871 11062464 15192278 15790597 11062464 11054772 9736631 15245761 18991851 20413850 12214130 12195439 9921897 17385675 11906688 10549797 21497487 15964197 21287502 10218922 16636791 18762859 16457852 17900292 17226798 12769616 18456869 15790597 11952766 15026168
CHRNB3	6	20552679 21606657 16314871 2333396 18055561 2136102
CHRNB4	16	9921897 21631405 20696214 19671882 21268243 18957677 21047198 18783506 11721883 15790597 19628475 21586512 21047198 20808433 20587604 2004777
CHRND	8	17222516 16916845 8020939 11435464 2221824 14735155 9448567 7987343
CHRNE	12	10708748 16061559 16087917 16550914 14532324 19064877 12481987 17363247 16621558 20157724 17121978 20562457
CHRNG	5	19526372 11435464 16964621 14735155 20584212
CHST1	3	11829137 10049591 11310842
CHST10	1	19470764
CHST11	1	15273723
CHST14	4	15657616 20807649 21309034 21309034
CHST2	4	11310842 21079421 20001860 10049591
CHST3	7	11829137 20830804 18698629 11310842 10742590 21471214 9822202
CHST4	3	11310842 21169395 15681896
CHST6	28	15787187 20537995 20539220 19734134 15297300 15652851 17962390 16804774 16207214 15013869 11017086 15953452 17093400 14609920 14984470 12883341 12882775 12882769 16568029 16549065 17982697 11139648 12824236 17093400 16331487 16944190 10704529 20388351
CHST7	1	17982697
CHST8	4	11710436 1309223 9230198 19744145
CHST9	1	21156230
CHSY1	4	10796874 10899003 21378287 15485809
CHUK	7	20961246 20812353 17091891 9244310 20457315 8777433 19301981
CIAPIN1	19	21240465 20406405 10707877 20815902 18293492 17935775 15943561 19081179 16957168 19502810 19471113 18389626 9866716 20367238 20411424 16314443 18059532 16410721 18466694
CIB1	30	10222271 18988809 10366599 9568714 20951827 19805025 18197701 10366599 16723353 11133755 20473878 12198493 17950378 18989754 9372844 20804551 10547363 2196570 8744573 11704681 18263879 12068118 19691476 18627437 17127442 17975111 16825200 17516631 15574431 21388953
CIB3	2	18989754 2196570
CIB4	2	20236775 18989754
CIC	1200	19652940 19629661 18973578 17033831 19031268 15981098 15307518 12362668 12369488 12382106 4003768 3874034 4006336 3160099 3823366 3816355 3028719 3550093 3494132 3816353 3492745 3029375 2881509 1865745 12284665 19444393 19514356 19445897 20178109 20427899 12601119 18567870 8230013 8246039 8243198 1769492 1784942 1664606 1778342 1770884 1770631 1767253 1773457 11309832 11306023 2020195 2020338 200…
CIDEA	20	17972916 18471433 18328351 18310450 19577538 19697348 19843876 21315073 21106268 16186410 20596603 19056984 19661960 19010897 21636835 17895319 18607384 16940432 15919794 8002979
CIDEB	3	8002979 20967381 19661960
CIDEC	6	19661960 8002979 18702959 20945533 19187774 21636835
CIITA	443	18684919 19897249 19853614 21216962 18563077 18567864 17641021 17095509 12554797 19358337 9806639 14688062 15824515 15944254 15952891 12766759 18952077 15313418 14970863 12391224 12391222 9858618 12102254 9806546 9810769 12626591 20363966 11332992 11279146 10462716 11746775 9013947 9036950 9002447 12816996 10505975 10501838 15661876 15653312 18928617 9881967 10882110 12933903 9834077 16002703 158…
CILP	15	11315923 19569011 19700767 10601732 10524685 12180739 16413503 11308397 15864306 20724643 12483726 12746903 9722583 9722584 10319588
CILP2	2	18227868 18987386
CINP	21	21628470 18980737 17136093 6583985 9268780 16082200 19097265 19876698 16049861 16049859 16049860 7266232 18419849 5982327 2602445 19221639 7906200 8887940 16564121 16918010 1362270
CIP29	5	15284855 10694879 17196963 11922608 20573985
CIR	187	19367516 19878702 1987791 18642840 18585216 18569162 18569161 18569160 4005559 14670349 19000145 1766646 19096447 18928746 11724574 11732814 11710402 15627090 15389632 15652350 10487643 12804065 10519146 14624764 15990440 1629071 9044369 17295105 15838376 20107157 16770348 15698968 9004175 2022088 19517218 19220066 18555559 21704239 15033233 12519842 8416833 16406009 10097772 16835127 16835130 17…
CIRBP	3	19277990 16595739 19070373
CIRH1A	3	19732766 16225863 18021715
CISD1	1	18047834
CISD2	3	19580816 1383603 20649540
CISH	162	20660338 19429097 19452317 3798106 20600958 17603869 15668898 15899610 21370007 20396915 17640550 10561337 15943788 20660343 19760503 11044568 12605031 18647318 17851859 18326010 18382350 1534134 11706062 12065780 11881731 16290155 16607561 19505745 17726262 17158643 15163002 17721278 15080305 14752523 11564211 15842048 15860228 15905689 15905690 15894935 18067636 18425397 9050686 9127796 2117313…
CIT	430	19760956 17218346 19077886 18465226 7806921 15022108 15110564 15706048 19433172 18021969 18018740 15708552 18320355 12211775 10333724 20977409 20568255 21272238 19705277 20642686 15355737 15337319 15336297 2951131 19459793 17198260 17195523 17175892 17175360 6940210 7011240 19917348 19361407 19352124 11732835 12370887 8234539 20692399 20600365 11794168 19711510 20098274 20628840 11349719 3914060 …
CITED1	19	7990960 17047318 20547241 15272279 10917299 2919170 21172805 17486082 17050067 21449767 16556681 7932824 21221869 15072698 19194051 4640296 11394999 16278680 16864582
CITED2	38	11044621 15604209 15604208 18334611 19904269 19457926 15342390 11694877 14708106 12960175 18495890 10552932 15475956 16434029 20547241 10421786 19607804 21224256 20826544 21098220 21165656 11744733 16287139 8622873 12825087 21660965 19642106 19319572 11292861 12762840 17283246 15051727 14594809 20392269 17906695 12586840 16740701 15270700
CITED4	5	17311001 15342390 21195341 18722883 11744733
CIZ1	4	21193842 20831784 17508423 18583151
CKAP2	8	16876122 15504249 12942315 16061649 11234418 17376772 17461766 12500535
CKAP2L	1	18723088
CKAP4	2	2103492 8814452
CKAP5	2	18450493 10477755
CKB	63	17332632 10542172 18077370 7528818 10340745 18160438 21308735 7517967 3005113 8510186 2944950 6487101 8031708 3935332 11746525 1740343 6948128 1674725 11421956 11207750 7576645 1569966 1562543 2454255 10595698 8605664 15996648 2151513 10893433 6431236 2646148 8472861 3157748 3158700 20721618 21190724 12444725 15589584 9618798 2326269 2284002 8722913 8181032 8926040 8510186 16424007 1402931 278161…
CKLF	11	14672409 12782130 14672709 15896670 17002874 20137695 18294340 16263120 16343975 20213316 15147728
CKM	54	8883933 11020465 17700544 17155792 18069053 2714797 19350984 7769103 16486685 12059473 18462999 2037285 1674498 9880897 17574906 15389564 18083096 2913324 15515085 2299680 15323898 7452383 2133984 1680795 12911524 17619117 2538707 11865090 16753827 19792788 1701023 9096905 20451479 2326269 8727010 8710368 15825686 8510186 1402931 8964634 8181032 1909638 18194466 17677832 7858174 6987009 18007665 …
CKMT2	3	18423391 15561107 8276398
CKS1B	14	19866239 16995883 17024118 16188652 21117028 16889615 17854306 10706856 17478923 16149245 11463388 16996589 20737481 18319333
CKS2	9	16865252 21617860 8454611 16353136 20920335 8697818 19034516 12975372 958201
CLASP1	9	12684451 16866869 2849509 19733075 12837247 11099034 17342765 14504462 16145243
CLASP2	16	16145243 16866869 19638411 16123238 18615714 12684451 11290329 19733075 20807802 16618734 15831824 14657486 17113391 17342765 11099034 19924516
CLC	393	20389514 15670541 19654634 19654696 19626608 19514888 18697769 20173877 20173836 11426297 12138129 18789335 16620935 19084186 14630358 14716538 2414433 17316096 12297935 15913981 19708126 19646432 16905147 10856224 16949616 16943505 11594495 15903444 942977 10332504 21109372 19615833 19733986 20060534 3226049 18678918 18227271 18449189 12127125 11423561 12130677 20721134 20685358 20721065 7517982…
CLCA1	13	11445004 19712222 9828122 11994272 12504118 10584316 20179644 20095232 15741670 10072771 11282004 16470849 17426222
CLCA2	11	10584316 11262615 11445004 11320086 10554024 12835270 16873362 16158324 17077509 14973555 20875871
CLCA3	4	10584316 12151309 19558866 19342650
CLCA4	4	11896056 19711126 19144963 17077509
CLCF1	2	20400119 16952376
CLCN1	63	17097617 15786415 20120005 19211598 15116370 9334280 15311340 15162127 11014932 10215406 11353420 20399394 21364698 18579381 18313341 10525982 12390967 11840191 18816629 17708420 5785682 17215330 18337730 18035046 14639587 17654559 21045501 7581380 14742629 7947726 11060457 19697366 19882638 12661046 19667189 9690036 1659948 11933197 20832772 10665666 12196568 21385601 1379744 7951242 10533075 13…
CLCN2	23	20187760 10480362 16168594 20037607 12612585 11306429 18830713 17762171 17267250 17580110 16932951 15505175 15252188 20071672 19710717 15939036 1311421 19710712 19200853 19191339 17156979 16302872 16302874
CLCN3	10	16033995 8575751 11306429 9521585 7665160 15939036 17077313 10198195 1609844 18045171
CLCN4	3	19582483 10198195 8661129
CLCN5	70	15125028 15338396 15895257 9853249 19444483 18019214 16807762 17262170 15692680 9811383 19806368 11226335 21561868 19076289 1311421 18322545 14569459 11167024 10916075 10906159 10373326 19878925 8575751 18931044 16041495 9259268 12548389 15571186 9893114 9734595 8559242 20946626 9187673 9565675 9596078 11136179 10198195 9328929 9328927 19657328 20680351 15524062 21305656 20936522 15469420 9453024…
CLCN6	8	9565675 10856224 21060002 10500249 11306429 11080594 21107136 16412859
CLCN7	20	19238435 11207362 20424298 9565675 16234969 11207362 10500249 21235444 20448277 20499337 20832772 16368748 17033731 19288050 21527911 17164308 14770365 15231021 14564431 19953639
CLCNKA	5	18310267 17670895 16093448 17510212 11230313
CLCNKB	34	18310267 9046241 15875219 17981812 17622951 14675050 19050915 15687331 19807735 20552229 10906158 16306206 21162973 16003175 19096086 17997379 18094726 16306206 16902263 17275579 16391491 12138129 12472765 17510212 9326936 16713495 17185149 20931281 16093448 21631963 11102542 10617800 15907795 15925743
CLDN1	40	14648703 15768832 17301154 18802961 11763200 21294205 19828610 7474118 10729138 11159882 16963439 20069648 20685314 18095941 10846088 11939410 18991282 19828610 17596888 16425038 19402114 18787218 20645982 17047970 17611630 15545735 11071387 11920682 11242096 15820559 20164436 9931503 18521868 17941058 16619213 17160014 17316888 19196072 15170668 12736707
CLDN10	3	20505168 17928628 21370593
CLDN11	3	19622796 20966426 18093167
CLDN14	7	19254696 15880785 19561606 11163249 16259330 20728256 11175783
CLDN16	21	17347984 19538300 16427635 16047219 14586675 21186073 15856319 16705067 16595585 20664984 4729040 12584272 10395318 12538885 10562289 16804318 16924549 20511716 2409564 12736707 19165416
CLDN17	1	12736707
CLDN18	4	21607649 16435283 18784828 21832145
CLDN19	5	21186073 21030577 16254179 12538885 10562289
CLDN2	3	20071310 21660968 18479414
CLDN23	2	12736707 16273224
CLDN3	11	12736707 21519794 10554005 17647191 17986852 19567823 18784828 12855632 21115905 17545586 18438401
CLDN4	23	17651017 17647191 12736707 19874131 19557595 21123456 19417139 18752049 16714763 17545586 17986852 15820559 17611630 19555390 21115905 9931503 20466674 12855632 18521868 16829686 20476844 19567823 16670314
CLDN5	9	16181776 10734209 19571261 18797402 20525806 15363474 15617864 18065521 12839967
CLDN6	4	12736707 11159882 11283726 19220299
CLDN7	7	21294205 18485278 16425038 8824193 21193919 20164436 18550915
CLDN8	2	12736707 17287494
CLDN9	2	11159882 12736707
CLEC12B	2	17562706 20883316
CLEC16A	13	17701901 19734133 18946483 18311140 20220768 21179112 20372818 19834503 20043139 19525953 19787205 18593762 19221398
CLEC2A	2	18046548 20194751
CLEC2D	1	20843815
CLEC3A	1	19173304
CLEC3B	2	20060954 20957082
CLEC4D	1	21653326
CLEC4G	1	19166875
CLEC4M	2	21163921 17534354
CLEC5A	5	20057064 20637688 18496526 21094529 21566123
CLEC7A	2	19914281 16797084
CLEC9A	4	11086035 20883316 18039143 18408006
CLGN	3	16870943 21131354 7774461
CLIC1	48	15147883 19299076 7495569 11978800 21736346 20592244 20461716 21055175 16176272 11551966 16263269 18987185 18850721 19703605 12745921 12681486 19387633 16581025 18438938 18590702 13680226 19845400 9247648 15190104 20049953 20108251 16075045 21330840 14613939 14985104 17985355 15827065 17945253 17927776 9339381 20085760 20385134 11940526 18028448 16341054 19650640 12163479 20507120 19571267 929533…
CLIC2	10	18280248 11551966 12681486 20108251 21323602 21630357 12019213 9339381 6130538 17945253
CLIC3	2	9880541 17027078
CLIC4	33	17453412 16581025 17443730 17636002 20610659 21388519 7686908 15147883 19114992 15695400 17200346 16176272 18302930 14569596 10854330 19828028 17434127 13680226 21469130 10554024 16842122 20071347 12237120 17985355 19639201 18028448 9295337 19247789 14610078 12163479 16358817 16239224 19571267
CLIC5	11	17492382 17027078 10554024 20055760 20564201 20948539 15916532 20335315 9295337 18028448 17021174
CLIC6	4	14597386 19863549 14499480 1648097
CLINT1	1	19915607
CLIP1	2	18832702 8917449
CLIP2	3	8917449 18832702 21606360
CLIP4	4	6591953 3168431 3791978 4042637
CLK1	10	8939941 21623630 10501970 10480872 15811331 21276931 10954422 19194796 18342604 10722849
CLK2	10	20682768 9852100 9856501 12670948 7797465 16771605 10480872 16371011 14709600 11285245
CLK3	3	19426592 10585269 21276931
CLK4	1	11170754
CLMN	1	20014094
CLN3	251	19807737 9724638 10749980 16412658 8692764 10564518 14622109 6700727 18817525 18684116 7737117 17947292 17963751 16881055 9334303 15471887 15094366 10900469 11588978 11590129 11588997 11588986 11588983 11588981 11588979 11589017 11589016 11589015 11589014 11589013 11980063 10332042 1715094 10319861 18317235 10679303 15885820 8020979 14644441 2040016 11332778 1334024 17962056 8314582 8319908 93770…
CLN5	39	10319861 12125809 8661106 10329028 18684116 11589000 11332769 15958790 10419622 20052765 15649713 8941380 12796825 20157158 10419622 15207259 16974076 16814585 16033706 10191125 10191122 10407785 9097964 6796310 11073223 11085596 8411967 12169332 10953198 17607595 16935476 7133332 9151314 19309691 1649978 10480355 11971870 15728307 15605981
CLN6	47	10428067 15958790 20020536 11727201 17510975 15492927 19201763 10679303 11332767 19520283 15010453 16857350 15265688 11589002 11589005 11588989 11588985 11589004 18684116 10508524 9151325 15996215 16137566 12673792 10737126 12796825 12815591 18498441 21549341 10728204 15730038 19135028 6519667 11332773 17453415 10191126 10191124 10191132 10191131 10191123 17046213 16935476 15471593 19664668 15965…
CLN8	34	19807737 15629147 16570191 15958790 15605981 15647513 18317235 15885820 10861296 11589000 11332769 11332767 19201763 19431184 17560505 10679303 17400583 17237713 15024724 15996215 16086686 12796825 15160397 11073223 11073227 12025857 14997938 11548735 12151215 17046213 16303764 21094208 19309691 17129765
CLNS1A	2	9524223 20017314
CLOCK	279	20061797 17116390 16208722 15905809 15845877 15774559 9160756 20638941 10898925 17635913 17848551 17877705 19967263 17428266 18046580 10619432 9616122 17102805 17102805 17003504 9428526 19917250 19846548 17202856 8439741 18248097 18334175 18283403 12865428 11439184 8977919 15024628 9405346 16431008 12372299 19608742 19605937 21656520 21703244 14612524 16267380 16055924 14662308 15315827 15312652 …
CLP1	4	12464634 7591068 10811863 19816115
CLPB	2	12592541 21424334
CLPP	38	18180747 21492897 17406774 12194184 16897128 12495008 19882291 18258321 16596440 11348675 15311021 16271425 11340957 15710482 10353797 15027673 18576133 11071698 20060702 15523793 15375180 6647573 16606364 20735477 20016980 18250945 12785593 16583822 12639643 15224917 16815483 17899248 19712414 19712308 19647767 20370829 16884796 15758756
CLPS	9	15573714 20054203 11378877 16463315 12354147 2045105 16189801 3747493 14678429
CLPTM1	5	9828125 10735905 11162647 16102578 18641404
CLPTM1L	3	18328944 19369581 19151717
CLPX	1	11003706
CLRN1	5	17525223 21310491 10446259 20717163 11222540
CLSPN	4	19737971 18281469 19760606 18077083
CLSTN2	5	19804789 15850740 16341908 9171059 16199517
CLTA	1	21152103
CLTB	4	3283185 3020706 15177306 2253232
CLTC	17	10281253 10130794 10294286 17656252 15492998 10178946 20883044 9046705 16832349 12917640 10351620 19275120 10113858 17804352 19683466 17590147 10162806
CLU	106	16179938 21543606 15649646 17203891 18177618 18082619 17224269 21220176 21447104 9747792 21081137 17974975 10756320 21527247 21333309 17090421 16955214 17048076 20738160 21761117 15358631 11772027 19903745 19391138 18948062 15685647 20460622 16461860 20873220 12865662 11590012 21737488 16886681 11677660 11726047 21515078 20692254 19784068 20599866 19734902 10441572 17567961 16113678 17994631 1682…
CLUAP1	2	15480429 17203229
CLUL1	3	7993206 14507903 10675623
CMA1	9	19899640 15106801 18973102 20659024 16134991 16446531 20736038 15924217 15248847
CMAH	11	10722702 19890979 21350118 10982377 18777136 10390788 20197272 15292262 10858659 10570219 19717444
CMAS	22	20662397 1562723 11493064 15766953 10524696 13830849 15641070 1007850 15338697 11537381 1749353 5556769 16535995 15188320 14082896 17469664 16084081 10975085 888668 14658136 21097146 1910981
CMBL	2	19651759 10489694
CMIP	8	6781802 2259841 12126048 12048648 11746690 5942951 6661632 11584043
CMKLR1	16	20044979 19996735 21056554 14530373 21572083 15149516 19114666 19929432 20363880 19446731 16863918 19168032 17640997 17635925 16096270 15611246
CMPK	4	8408279 11164188 11827479 15550676
CMTM2	1	21034562
CMTM3	2	18402773 19509237
CMTM4	3	19509237 18177617 20213316
CMTM5	3	20721248 17908965 19577543
CMTM7	1	18560448
CMTM8	2	17149703 17681841
CMYA5	1	20859690
CNBP	41	20621159 17166179 7896269 20960530 9879942 9879764 1906602 18758991 18703071 2562787 9778039 7896846 10482569 17661353 15276211 17471504 9259494 16626683 12706888 19830785 9751807 7721877 11148448 11054164 10628841 12432575 12588852 20394585 16002243 9096224 7788528 1883874 9489766 9467877 9403823 8665877 9710533 7590281 10607896 8142309 19360700
CNDP1	13	21393041 20979941 17601991 7747724 19577318 20865290 20711718 16965804 12642050 20851293 12974556 17205963 16046297
CNDP2	2	7747724 18482986
CNGA1	39	15928936 1694264 18287006 18549782 18379773 7682292 11796244 10571237 14602825 14618336 15070895 12467592 7528975 19898862 18303857 12626507 11533732 9535905 11970862 19488745 17694071 15570217 15572342 2410044 14594805 19710238 10352036 10228179 7479756 3207830 21209198 10469728 11970862 12234174 20959089 19132361 11559856 15572346 7536427
CNGA2	34	10406458 7536427 19729961 15928936 9034189 10545130 10377344 16306890 16109724 16150925 7528975 14618336 16079136 10899229 18621055 9662395 15598656 12626507 19823021 15134638 18292397 15331642 17129775 21624949 15466415 15071119 17322905 12225972 20959089 10377344 12234174 17395696 10377344 16808996
CNGA3	53	16808996 15134637 10482246 14715947 10888875 21268679 20549516 20079539 10662822 18521937 19767295 16319819 10377344 10545130 21813679 15743887 15980212 21911670 12730238 16961972 18303857 18643993 20165899 7866265 17693388 19874885 15790924 12815043 18445228 18434027 16612614 9662398 20238068 20238023 10888875 15459792 14757870 10531436 12461695 20738256 15534583 20846178 10330355 15712225 20628…
CNGA4	13	16808996 9034189 21413724 15134638 16079136 11739960 10798394 19823021 1697649 14594805 15572113 21624949 16481428
CNGB1	15	9535905 14602825 11379879 10717482 11796244 7682292 21413724 12467592 21813684 16079136 2831227 18303857 12626507 11970862 11970862
CNGB3	29	10958649 20079539 14715947 15134637 10482246 19767295 17652762 18521937 19592100 16319819 16879359 14736794 16961972 12730238 12140185 7866265 21273547 12815043 9662398 16379026 20238023 20238068 15459792 17265047 17018579 15712225 15657609 14757870 12357335
CNIH	1	17607000
CNKSR3	2	10579712 19567370
CNN1	3	20146266 21817093 20368616
CNN3	2	18816126 10693809
CNNM1	1	21393841
CNNM2	2	21397062 21393841
CNNM3	1	20031568
CNNM4	3	21393841 17308350 17896309
CNO	96	20715644 17598678 18218655 18714689 81512 11377240 19263442 11727042 10445377 17191349 15612176 15600989 7813487 9826826 3650309 17976062 12118256 3036225 3845337 3845336 2711119 3345759 2831985 18628403 11073134 20189540 19579029 20088474 9239625 10848645 14907713 21692375 155403 19509603 15493755 4482135 19895021 20570543 9536016 245132 245122 9776548 1389675 12029945 18654679 15089662 7830967 …
CNOT1	4	10602502 8954724 18180299 17429074
CNOT2	4	21299754 14707134 8954724 7638184
CNOT3	2	14707134 17429074
CNOT4	9	15001359 15890366 21411133 18533727 9759494 16338368 20533395 19558367 15062086
CNOT6L	3	21299754 19372676 10490603
CNOT7	3	19746446 12845644 14583602
[truncated: 9,238 more rows]
