# Supplementary material for: Knowledge and Theme Discovery across Very Large Biological Data Sets Using Distributed Queries: A Prototype Combining Unstructured and Structured Data
Source: PLoS One. 2013 Dec 2;8(12):e80503. doi: 10.1371/journal.pone.0080503 (PMC3846626; doi:10.1371/journal.pone.0080503)
Supplement: Table S3 — miRNA occurrences in the literature. A three column tabular representation with miRNAs, number of publications and the PubMed ID’s of articles containing the miRNA term. (TXT) [file pone.0080503.s004.txt]

miRNA	PMIDs_count	List_of_PMIDs
hcmv-miR-UL112	1	17641188
hsa-let-7a	1	17890240
hsa-let-7b	1	11452083
hsa-let-7c	1	18802929
hsa-let-7d	1	16044346
hsa-let-7f	2	12861050 20180642
hsa-let-7g	2	11452083 20309945
hsa-miR-106a	2	20219352 17572014
hsa-miR-10a	1	19074828
hsa-miR-124a	1	19435910
hsa-miR-125b	2	18649363 15652477
hsa-miR-126	3	20619223 20097187 18452811
hsa-miR-127	2	19530237 16530703
hsa-miR-128a	1	20054641
hsa-miR-129	2	19521961 18189265
hsa-miR-130b	1	20890088
hsa-miR-135b	1	19795981
hsa-miR-137	1	19521961
hsa-miR-138	1	20486779
hsa-miR-145	5	20097187 19493678 21689072 12594334 21289483
hsa-miR-146a	1	21319225
hsa-miR-150	1	12594334
hsa-miR-151	1	19074828
hsa-miR-154	1	21128228
hsa-miR-155	2	20439436 17360642
hsa-miR-15b	1	14560041
hsa-miR-16	1	20890088
hsa-miR-181a	1	18710654
hsa-miR-181b	4	18710654 14560041 19948396 20219352
hsa-miR-182	2	16254199 20490652
hsa-miR-189	1	16542384
hsa-miR-18b	1	17045424
hsa-miR-191	1	20924108
hsa-miR-192	2	20864637 21128228
hsa-miR-199a	1	12360211
hsa-miR-200c	3	18452811 17804704 20864637
hsa-miR-205	3	21789961 16044346 19720885
hsa-miR-21	4	16044346 18710654 20704380 19672202
hsa-miR-210	3	18316553 18452811 20187102
hsa-miR-221	1	18452811
hsa-miR-222	3	11498285 19589872 17108120
hsa-miR-223	1	15652477
hsa-miR-23a	1	20413915
hsa-miR-26a	1	18424795
hsa-miR-27a	1	10946276
hsa-miR-299-5p	2	19538464 2026605
hsa-miR-29a	1	12885404
hsa-miR-29b	1	19801654
hsa-miR-29c	1	16530703
hsa-miR-302b	1	21654668
hsa-miR-30a-3p	1	16530703
hsa-miR-30c	1	21317924
hsa-miR-30d	1	19270706
hsa-miR-31	2	18452811 21416501
hsa-miR-33b	1	21576456
hsa-miR-342	1	18264139
hsa-miR-34c	1	20198305
hsa-miR-365	1	21737779
hsa-miR-372	1	21654668
hsa-miR-373	1	21035401
hsa-miR-373*	1	19206004
hsa-miR-409-3p	1	20570858
hsa-miR-433	1	20181727
hsa-miR-451	1	19206004
hsa-miR-453	1	18602895
hsa-miR-485-3p	1	21252292
hsa-miR-494	1	21689072
hsa-miR-499	1	21319225
hsa-miR-519c	2	19825807 21219875
hsa-miR-520h	4	21219875 19825807 19734943 18189265
hsa-miR-601	1	19889580
hsa-miR-613	1	21310851
hsa-miR-657	1	18602895
hsa-miR-663	1	19404947
hsa-miR-9	2	19521961 20676129
hsa-miR-9*	1	20930934
hsa-miR-92b	2	16254199 17690206
hsa-miR-95	1	21637912
hsa-miR-96	3	19074828 18523662 19676045
hsa-miR-99a	1	8648195
