# Supplementary material for: Knowledge and Theme Discovery across Very Large Biological Data Sets Using Distributed Queries: A Prototype Combining Unstructured and Structured Data
Source: PLoS One. 2013 Dec 2;8(12):e80503. doi: 10.1371/journal.pone.0080503 (PMC3846626; doi:10.1371/journal.pone.0080503)
Supplement: Table S4 — Gene-Cancer Co-occurrences in the literature. A four column tabular representation with genes, cancer terms, number of publications and the PubMed ID’s of articles containing both the gene and cancer terms. (TXT) [file pone.0080503.s005.txt]

GeneSymbol	Cancer_Term	PMIDs_count	List_of_PMIDs
2'-PDE	melanoma	1	11585785
AAMP	melanoma	2	18634104 7743515
AANAT	melanoma	1	12039872
ABCA1	invasive breast cancer	1	19902402
ABCA1	melanoma	1	2062949
ABCA3	invasive breast cancer	1	19902402
ABCB1	NSCLC	1	19506903
ABCB1	SCLC	1	12894222
ABCB1	cutaneous melanoma	1	21575142
ABCB1	female breast cancer	1	20102361
ABCB1	melanoma	6	15205344 15899824 21575142 11902585 21460749 15760339
ABCB5	melanoma	15	17885581 19093230 11689955 18328422 20487690 20977885 18202660 15205344 15899824 18279661
ABCB5	metastatic prostate cancer	1	11689955
ABCB6	melanoma	1	10700175
ABCB7	melanoma	1	10700175
ABCB8	melanoma	2	19147539 21046154
ABCC10	NSCLC	1	18445659
ABCC1	NSCLC	1	19360319
ABCC2	NSCLC	1	20943283
ABCC2	female breast cancer	1	20102361
ABCC2	melanoma	1	18279661
ABCC3	SCLC	1	19107936
ABCC5	NSCLC	1	16891466
ABCD1	melanoma	1	17885581
ABCE1	melanoma	1	17885581
ABCF2	melanoma	1	17885581
ABCG2	Melanoma	1	17320377
ABCG2	NSCLC	5	21196162 20975373 16542215 21332310 9748150
ABCG2	SCLC	3	17273774 19107936 9748150
ABCG2	anaplastic thyroid cancer	2	17938326 20596658
ABCG2	anaplastic thyroid carcinoma	1	20596658
ABCG2	melanoma	6	17320377 19093230 11689955 19477285 18328422
ABCG2	metastatic prostate cancer	1	11689955
ABI1	melanoma	4	942051
ABI2	melanoma	4	942051
ABL1	NSCLC	1	17888034
ABL2	NSCLC	1	8350924
ABO	NSCLC	1	18391551
ABO	SCLC	3	14907713 1328070
ABO	bilateral breast cancer	1	3170024
ABO	cutaneous melanoma	1	5096934
ABO	mammary adenocarcinoma	1	14907713
ABO	medullary carcinoma	1	7775198
ABO	melanoma	11	21332097 1305026 5806584 5696820 14907713 508607 8195250 5765335 5096934
ABO	skin melanoma	1	1305026
ABO	sporadic breast cancer	1	3170024
ABR	melanoma	1	3731084
ABR	sporadic breast cancer	1	7923057
ACADVL	melanoma	1	17885589
ACADVL	metastatic melanoma	1	17885589
ACE2	NSCLC	1	20204277
ACE2	mammary adenocarcinoma	1	19340108
ACE	NSCLC	1	5387024
ACE	SCLC	5	14907713 8580054 8233295 3026969
ACE	invasive breast cancer	2	14583500 20945417
ACE	mammary adenocarcinoma	2	19340108 14907713
ACE	melanoma	18	942051 11328383 8200910 10395702 2514793 5224561 14907713 2440339 21422380 17404826
ACF	SCLC	1	10888881
ACF	melanoma	2	3587348 15961632
ACHE	melanoma	1	12466963
ACO1	melanoma	2	20574843 8640724
ACP1	bilateral breast cancer	1	2766568
ACR	NSCLC	1	20541060
ACR	melanoma	2	3866512 6191673
ACTA2	invasive breast cancer	1	17674196
ACTB	melanoma	1	11476540
ACVR1	melanoma	1	9467011
ACY1	SCLC	1	8394326
ADA	bronchogenic carcinoma	1	2212911
ADA	invasive breast cancer	1	3798106
ADA	invasive prostate carcinoma	1	5432063
ADA	mammary adenocarcinoma	3	5432063
ADA	melanoma	23	8290310 2056188 15016824 14651224 5432063 6526425 2475996 271968 21664618 6091052
ADA	metastatic melanoma	1	2056188
ADAM10	NSCLC	1	10622253
ADAM10	breast adenocarcinoma	1	16676357
ADAM10	invasive breast carcinoma	1	10622253
ADAM10	melanoma	4	18971959 19434087 14699018 19865098
ADAM12	Melanoma	1	19796635
ADAM12	melanoma	1	19796635
ADAM15	melanoma	4	19550037 9244301 18695922 20851104
ADAM15	metastatic prostate cancer	1	18518760
ADAM17	NSCLC	3	10622253 20551051 16843264
ADAM17	breast adenocarcinoma	1	16676357
ADAM17	invasive breast cancer	1	3798106
ADAM17	invasive breast carcinoma	1	10622253
ADAM17	melanoma	3	18971959 19434087 19003995
ADAM28	NSCLC	1	20112342
ADAM29	melanoma	1	21618342
ADAM29	metastatic melanoma	1	21618342
ADAM7	melanoma	1	21618342
ADAM7	metastatic melanoma	1	21618342
ADAM9	invasive breast cancer	1	20473280
ADAM9	melanoma	3	16230393 19003995
ADAM9	prostatic intraepithelial neoplasia	2	16230393
ADAMTS15	melanoma	1	11867212
ADAMTS18	Melanoma	1	21047771
ADAMTS18	early-stage breast cancer	1	18398821
ADAMTS18	melanoma	1	21047771
ADAMTS1	NSCLC	1	19027488
ADAMTS1	melanoma	2	12584168 20484033
ADAMTS1	prostatic intraepithelial neoplasia	2	19396167
ADC	NSCLC	18	10821486 12937837 10188720 17011067 20701438 12827614 7512370 17991324 20815376 16641907 10224060 20064830 20473935 9152945 18957720 11165392 19253035 19238334
ADC	SCLC	6	10224060 9152947 14907713 10914700 11165392
ADC	invasive prostate carcinoma	1	5432063
ADC	mammary adenocarcinoma	4	14907713 5432063
ADC	melanoma	28	942051 10861877 16407877 5432063 10224060 14907713 16707187 20951452 9570301 19383330
ADC	metastatic melanoma	1	16407877
ADH4	melanoma	1	271968
ADIPOQ	melanoma	1	3344216
ADK	NSCLC	1	10493963
ADM	NSCLC	4	4021119 3717956 8033231 17129471
ADM	SCLC	7	6323783 2543304 2544149 2842080 11473730 7487126 20004564
ADM	bronchogenic carcinoma	1	387279
ADM	invasive breast cancer	1	12404900
ADM	mammary adenocarcinoma	1	9459181
ADM	melanoma	12	11289116 7509149 6468840 11360930 2039805 8162967 2822273 3856041 12697374 1505600 2265656 3624301
ADM	recurrent breast cancer	4	8239680 2551217 15222111 2522156
AEBP1	melanoma	4	942051
AES	medullary thyroid cancer	1	10541362
AES	medullary thyroid carcinoma	1	10690512
AFM	male breast cancer	1	6585139
AFM	melanoma	7	15744770 17098400 16564160 19524935 12701828 8668551 12756237
AFP	Melanoma	1	19183381
AFP	NSCLC	2	8069852 987581
AFP	SCLC	5	14907713 5963888
AFP	bronchial carcinoma	2	5476753 16033079
AFP	bronchogenic carcinoma	3	3880810 6059570
AFP	male breast cancer	1	11780696
AFP	mammary adenocarcinoma	2	14907713
AFP	medullary carcinoma	4	2416441 11107058 1715100 12428567
AFP	medullary thyroid carcinoma	7	1195397 12428567
AFP	melanoma	19	1195397 15908320 17611384 5806584 1172191 14907713 15807627 6204734
AGA	SCLC	2	14907713
AGA	invasive prostate carcinoma	1	5432063
AGA	mammary adenocarcinoma	4	14907713 5432063
AGA	melanoma	20	942051 14907713 5432063 2823261
AGR2	NSCLC	1	17455144
AGR2	breast adenocarcinoma	1	10647931
AGR2	melanoma	4	10647931
AGR2	prostatic intraepithelial neoplasia	1	15834940
AGT	cutaneous melanoma	1	17938272
AGT	invasive prostate carcinoma	1	5432063
AGT	mammary adenocarcinoma	3	5432063
AGT	melanoma	30	11007934 16278409 18465517 9219512 1647266 5432063 17483437 1824685 16600689 18411412 10208646 7956741 9816173 17938272 1447749 16546988 9508380
AIM1	Melanoma	1	11323215
AIM1	melanoma	4	2107329 11479582 12693952 11323215
AIM2	melanoma	18	19722890 11220676 19567913 19795419 16432157 15596043 15582594 18288107 17460144 21239155 20566831 9242382 18624356 10828447 17726700 20401524 18256672
AIP	SCLC	2	14907713
AIP	mammary adenocarcinoma	1	14907713
AIP	melanoma	2	14907713
AIP	metastatic prostate cancer	2	14712491 16398402
AIRE	melanoma	1	20363194
AKR1B10	NSCLC	1	21672310
AKR1C4	metastatic prostate cancer	1	7979239
AKR1D1	prostatic intraepithelial neoplasia	1	12824459
AKT1	NSCLC	3	21196162 20159991 20447721
AKT1	invasive breast carcinoma	1	19418217
AKT1	melanoma	2	7553595 9345054
AKT1	prostatic intraepithelial neoplasia	2	14522255 14644188
AKT2	melanoma	5	7553595 10651165 12902988 9736715
AKT3	melanoma	2	7553595 21468134
AKT3	prostatic intraepithelial neoplasia	1	16095999
ALB	melanoma	1	7698025
ALCAM	medullary thyroid cancer	1	16565325
ALCAM	melanoma	10	18483249 15140234 1873027 16204050 15986133 2208139 15340013
ALCAM	metastatic melanoma	3	18483249 16204050 15340013
ALCAM	prostatic intraepithelial neoplasia	1	15148921
ALDH1A1	NSCLC	1	21118965
ALDH1A1	SCLC	1	17920722
ALDH3A1	NSCLC	1	21118965
ALDH3A1	SCLC	1	17920722
ALDH3A1	breast adenocarcinoma	1	11306049
ALDH3B1	breast adenocarcinoma	1	11306049
ALDH7A1	melanoma	1	21343389
ALG5	melanoma	1	2440339
ALG6	melanoma	1	2440339
ALK	Medullary Carcinoma	1	21213368
ALK	NSCLC	39	10552961 21502504 21526964 21103621 18083107 17625570 21515061 21767331 21107285 10706887 18593892 12068308 21154129 21233671 19032370 20009909 21623265 19737969 17631566 21258415 20676809 8122112 21463141 20943620 20979469 10438723 18242762 19393834 20075203 20571071 19903807
ALK	anaplastic thyroid cancer	1	21596819
ALK	melanoma	16	942051 6611374 12068308 11908714 12115586 308186 3158401 591128
ALPI	NSCLC	2	12468143 16340847
AMACR	NSCLC	1	17468511
AMACR	melanoma	1	16082251
AMACR	metastatic prostate cancer	1	16082251
AMACR	prostatic intraepithelial neoplasia	10	12917210 12131161 16082251 16224209 15602744 15619204 16512601 15832080 17875519 12766580
AMFR	melanoma	1	12067203
AMFR	skin melanoma	1	12067203
AMH	melanoma	1	18312439
AMN	cutaneous melanoma	1	18573716
AMN	melanoma	4	10506262 9747360 9390329 18573716
AMT	Melanoma	1	9274632
AMT	melanoma	5	19360346 3352274 9274632 5833547
ANG	medullary thyroid carcinoma	2	1195397
ANG	melanoma	5	10742145 1195397 16293765 10197632
ANGPT1	melanoma	1	16685428
ANGPT2	melanoma	1	16685428
ANGPTL1	melanoma	1	16685428
ANGPTL3	melanoma	1	16685428
ANGPTL4	anaplastic thyroid cancer	1	18223235
ANGPTL4	melanoma	2	10617467 17765896
ANGPTL7	melanoma	1	16685428
ANKH	SCLC	1	15611929
ANLN	NSCLC	1	16357138
ANXA10	melanoma	1	19795419
ANXA1	melanoma	1	18952200
ANXA1	undifferentiated thyroid carcinoma	1	16627980
ANXA2	melanoma	1	21237296
ANXA2	metastatic melanoma	1	21237296
AOX1	melanoma	2	16988811 15490871
APC	Melanoma	1	15105900
APC	NSCLC	15	20878124 9815804 16174093 15146565 11429699 19787276 11448917 12455028 11895880 8000996 16007200
APC	SCLC	7	11448917 7585152 12111368 1348017 11895880 16007200 8838101
APC	amelanotic melanoma	1	1180962
APC	anaplastic thyroid cancer	1	10815936
APC	anaplastic thyroid carcinoma	1	7962323
APC	benign thyroid tumor	1	11696170
APC	cutaneous melanoma	1	17441381
APC	early-stage breast cancer	1	17596573
APC	female breast cancer	1	21610223
APC	invasive breast carcinoma	1	14743218
APC	invasive prostate carcinoma	1	5432063
APC	mammary adenocarcinoma	3	5432063
APC	melanoma	94	11205230 16468035 10669764 9122680 15265791 14609574 15818383 10384104 10549354 2531194 9933104 9378549 3540619 12105794 9591632 21413003 15264268 5432063 12690521 7543139 12124804 7515929 20708974 18000991 15105900 6606682 10699468 9096653 1460426 11986304 2477710 15257316 942051 11006015 15153546 10501845 8409425 7928631 1611618 15133491 9828103 17980936 10746551 17505480 11730845 1180962 16707…
APC	metastatic melanoma	4	2469732 16468035 12105794 10746551
APC	prostatic intraepithelial neoplasia	3	15026346 16446401 12845678
APEX1	cutaneous melanoma	1	19073198
APEX1	melanoma	1	19073198
APITD1	melanoma	1	17962439
APOA1	medullary thyroid carcinoma	1	1195397
APOA1	melanoma	1	1195397
APOA2	melanoma	1	2190217
APOA4	medullary thyroid carcinoma	1	1195397
APOA4	melanoma	1	1195397
APOC3	medullary thyroid carcinoma	1	1195397
APOC3	melanoma	2	1195397 9935201
APOE	melanoma	1	8200910
APP	NSCLC	2	17288188 20133837
APP	benign thyroid neoplasm	1	18480379
APP	mammary adenocarcinoma	1	6828386
APP	melanoma	5	19759550 8790415 1453480 11007476 12958194
APP	metastatic melanoma	1	19759550
APRT	SCLC	2	14907713
APRT	bronchogenic carcinoma	1	6320601
APRT	invasive prostate carcinoma	2	5432063
APRT	mammary adenocarcinoma	7	14907713 5432063
APRT	medullary thyroid carcinoma	1	1195397
APRT	melanoma	32	14907713 271968 1195397 5432063 18081849
AQP1	Melanoma	1	17320377
AQP1	melanoma	2	17320377
AQP3	bronchogenic carcinoma	1	14978691
AQP4	melanoma	2	15208268
AQP5	NSCLC	1	9256129
AQP5	bronchogenic carcinoma	1	14978691
AQP7	bronchogenic carcinoma	1	14978691
AR	Melanoma	4	19828458 15514032 8575766
AR	NSCLC	9	8007421 9516978 10812190 15033751 7683573 10085289 20803614
AR	SCLC	2	8007421 2993906
AR	anaplastic thyroid cancer	1	11846609
AR	benign prostate tumor	1	15131019
AR	breast adenocarcinoma	1	3018928
AR	bronchogenic carcinoma	1	3875407
AR	female breast cancer	7	21211271 15668471 11139248 10545416 9537231 1399140 11768600
AR	invasive breast cancer	2	17855696 13499785
AR	invasive breast carcinoma	1	15920545
AR	invasive prostate carcinoma	1	7606709
AR	male breast cancer	13	15668471 9220020 9537231 15609126 10221692 11139248 7489816 12602915 10617653 14555518 3026231 8281139
AR	male breast carcinoma	2	8768875 9806653
AR	medullary thyroid carcinoma	2	17333268 10209484
AR	melanoma	25	16135037 1887641 17591767 9194578 11516801 16510604 15547697 20980833 271968 11797826 10464314 8575766 17645504 14738373 19828458 10386473 9505206 15878855 10605607 10085289 21730049
AR	metastatic melanoma	1	9194578
AR	metastatic prostate cancer	32	1710537 10235151 16042718 12704643 17079484 12036918 20607766 15824176 16632344 18651839 11350894 11299720 15925066 8907206 17540719 19447877 7979239 1841752 7621473 15861399 15131019 9850055 9637140 17171640 1423327 19111796 11504717 20043080 19654297 8187068 11085537
AR	prostatic intraepithelial neoplasia	21	15558026 447482 12414626 21151173 8170479 9092797 15548444 7522959 12960060 15017583 9924433 7606709 21314741 19789348 9267828 12845678 11948129
AR	recurrent prostate cancer	15	8169003 9076469 14662770 15861399 12858356 14532783 15617028 17234760 11306464 18637017 12907631 15755991
AR	sporadic breast cancer	1	17904846
ARC	melanoma	6	2446759 18245485 3587348 10966103 18583930 15790593
AREG	melanoma	1	7698025
ARF1	invasive breast cancer	2	21478909 12040186
ARF6	melanoma	2	1447304 19276388
ARG1	NSCLC	1	19431148
ARG2	NSCLC	1	18528866
ARHGAP22	melanoma	1	18977323
ARHGEF17	melanoma	1	18677770
ARL11	melanoma	1	20041885
ARTN	NSCLC	1	20530713
ASCL1	NSCLC	1	16103883
ASCL1	SCLC	2	18500366 18519656
ASCL1	medullary thyroid cancer	1	17090547
ASL	melanoma	1	15782199
ASNA1	melanoma	1	18478230
ATF1	Melanoma	1	9569031
ATF1	breast adenocarcinoma	1	10347170
ATF1	melanoma	9	16258500 7829090 10504528 16517477 8401579 20087159 7753552 271968 16285301
ATF2	melanoma	16	10702802 10871852 14678960 18677098 11234888 12873990 10318823 9759497 11259409 15548688 9484842 8552071 11927554
ATF2	metastatic melanoma	1	12873990
ATF3	melanoma	4	10378691 11341467 11238924 10965025
ATF4	melanoma	1	18708359
ATF6	SCLC	1	9990849
ATF6	melanoma	2	17652336 17575157
ATF6	prostatic intraepithelial neoplasia	1	17933519
ATG5	melanoma	3	20234182 11212227 12907143
ATIC	NSCLC	1	10706887
ATM	Melanoma	1	15249859
ATM	NSCLC	8	18457328 16452237 17237035 17384671 17582598 20731837 17956262
ATM	bilateral breast cancer	7	11830610 16496408 18577732 10617473
ATM	breast adenocarcinoma	1	19705844
ATM	bronchial carcinoma	1	10735013
ATM	early-stage breast cancer	1	10612799
ATM	female breast cancer	3	11849780 16222317 10735013
ATM	hereditary breast cancer	5	17351744 14732174 18682420 21445571 10030809
ATM	male breast cancer	2	11896095
ATM	melanoma	20	15516847 21139141 10918605 19684476 8618842 10735013 10217080 19351839 17237035 15249859 16046194 18006941 19488905 18791269 19305423 11494131 15290653 19153344 11927554 17932622
ATM	prostatic intraepithelial neoplasia	1	10419595
ATM	recurrent prostate cancer	1	10617897
ATM	sporadic breast cancer	12	10422797 1961222 10717253 8521380 8665503 19536649 10954684 9592204 10688858 10767628
ATM	sporadic breast carcinoma	1	9054948
ATM	unilateral breast cancer	5	17393301 11830610 1565151
ATP7A	SCLC	1	15634647
ATP7B	NSCLC	1	18636185
ATP7B	SCLC	1	15634647
ATR	NSCLC	1	16195237
ATR	anaplastic thyroid cancer	1	12716888
ATR	bilateral breast cancer	2	11830610 10617473
ATR	invasive prostate carcinoma	1	5432063
ATR	mammary adenocarcinoma	3	5432063
ATR	medullary thyroid carcinoma	1	15982921
ATR	melanoma	19	20713377 10217080 21472431 16615096 11673513 5432063 12537854
ATR	metastatic melanoma	1	16615096
ATR	sporadic breast cancer	2	8521380 18642075
ATR	unilateral breast cancer	1	11830610
AURKA	NSCLC	1	7585548
AURKA	invasive breast cancer	2	20473280 16411056
AURKA	prostatic intraepithelial neoplasia	1	15754349
AURKA	sporadic breast cancer	1	17113223
AVP	NSCLC	1	7516822
AVP	SCLC	13	7516822 7654175 9416778 8380126 14907713 9413018 10537286 8961255
AVP	bronchial carcinoma	3	168297 1215957 6579420
AVP	mammary adenocarcinoma	3	14907713
AVP	melanoma	10	6243633 14907713 10592173 17701059 11529665
AXIN1	melanoma	2	10549354 21294210
AXIN2	melanoma	2	10201372 21294210
AXL	NSCLC	1	17440102
AXL	invasive breast cancer	1	18339872
AXL	melanoma	1	21521745
AZGP1	metastatic prostate cancer	2	17018789
B2M	invasive prostate carcinoma	1	5432063
B2M	mammary adenocarcinoma	3	5432063
B2M	melanoma	15	9677461 9818480 5432063
BAD	NSCLC	4	19326440 10102273 11078882
BAD	SCLC	1	17496926
BAD	melanoma	3	14534536 15849194
BAD	sporadic breast cancer	2	10383455
BAG3	mammary adenocarcinoma	1	2831375
BAG3	melanoma	2	21302292 20368414
BAK1	NSCLC	1	10582338
BAK1	breast adenocarcinoma	1	16557594
BAK1	melanoma	3	10900469 10582338
BAK1	metastatic melanoma	1	10582338
BAP1	melanoma	3	15492234 21444680
BARD1	bilateral breast cancer	1	11967536
BARD1	hereditary breast cancer	1	20077502
BARD1	invasive breast cancer	1	11967536
BARD1	melanoma	1	15290653
BARD1	sporadic breast cancer	5	11967536 17028982 17497650 11807980 17972171
BAT3	NSCLC	2	19491260 11165392
BAT3	SCLC	1	11165392
BAX	NSCLC	9	21669489 10576740 2766284 17535549 9808530 12631609 21706479 10377944 11843312
BAX	SCLC	1	12044010
BAX	breast adenocarcinoma	1	10647931
BAX	mammary adenocarcinoma	1	15545298
BAX	melanoma	20	942051 9815926 11139284 9815683 11526225 2766284 12907143 20026905 18281516 16282987 10647931 8601748 15860445 15564140
BBS1	melanoma	1	15523688
BCAR1	NSCLC	1	21469768
BCAR1	melanoma	1	10639512
BCAR3	invasive breast cancer	1	1694307
BCAS3	melanoma	1	9872311
BCCIP	hereditary breast cancer	1	9824164
BCL2	NSCLC	4	17459056 15112272 11279526 20530713
BCL2	SCLC	2	18519752 20922271
BCL2	hereditary breast cancer	1	15770521
BCL2	invasive breast cancer	1	17908970
BCL2	mammary adenocarcinoma	1	15545298
BCL2	melanoma	12	20829195 12777976 18478012 11095261 20664359 15241487 18267066 17991738 15860445 11463388 12086670
BCL2	prostatic intraepithelial neoplasia	2	1458483 20464497
BCL2A1	melanoma	2	18414982 20177751
BCL2A1	skin melanoma	1	20177751
BCL2L1	SCLC	1	16116477
BCL2L1	melanoma	1	21802410
BCL2L2	NSCLC	1	17459056
BCL2L2	SCLC	1	16116477
BCL6	melanoma	2	271968 12538238
BCR	breast adenocarcinoma	1	8954086
BCR	invasive breast carcinoma	1	19624412
BCR	melanoma	7	10823839 2440339 10403650 9736715 7758088 9345054
BDNF	NSCLC	2	18595003
BDNF	SCLC	1	20214505
BDNF	melanoma	5	14561863 10235685 2440339 20803812 4875350
BECN1	breast adenocarcinoma	1	21490427
BET1	melanoma	1	271968
BGN	melanoma	1	8828037
BHMT	melanoma	1	10391945
BIC	Melanoma	1	241485
BIC	NSCLC	1	348078
BIC	female breast cancer	1	15766593
BIC	melanoma	2	15878397 241485
BIC	sporadic breast cancer	1	18835712
BID	NSCLC	6	10655437 10576740 8174058 10085289
BID	breast adenocarcinoma	1	19395860
BID	early-stage breast cancer	1	11558866
BID	invasive breast cancer	1	17436274
BID	melanoma	6	21654832 10655437 14769541 10499599 15779861 10085289
BID	metastatic melanoma	1	10655437
BID	metastatic prostate cancer	3	16278478 2006117
BIRC5	NSCLC	1	19885569
BIRC5	melanoma	1	14993899
BIRC5	metastatic melanoma	1	14993899
BLID	invasive breast cancer	1	21846966
BLK	melanoma	1	12874767
BLM	Melanoma	2	15059909 16949178
BLM	NSCLC	2	17716779 20135637
BLM	SCLC	6	16774934 1279317 14907713 1371176 1692949
BLM	cutaneous melanoma	1	10998134
BLM	invasive prostate carcinoma	1	5432063
BLM	mammary adenocarcinoma	4	14907713 5432063
BLM	melanoma	56	21445019 6190266 16818626 15059909 20700063 11291042 8780694 8373380 1720939 10842189 20624680 19536148 20074595 9042241 10861447 21454517 15737206 20860798 1281874 5432063 16949178 19569239 10998134 20685877 14907713 1451346 17900800 10917207 1697512 10095061 2433447 18068334 2430525 12161512 1552165 10878545 2418953 1629628 20232784 16204047 6195972
BLM	metastatic melanoma	4	20232784 19569239 20700063 12161512
BLM	sporadic breast cancer	1	9500185
BLR1	invasive prostate carcinoma	1	5432063
BLR1	mammary adenocarcinoma	3	5432063
BLR1	melanoma	13	5432063
BLVRA	melanoma	1	9054499
BMF	melanoma	1	21063392
BMI1	NSCLC	1	10559859
BMI1	metastatic prostate cancer	2	16963837 10604983
BMP10	mammary adenocarcinoma	1	20124460
BMP10	melanoma	1	20124460
BMP1	melanoma	1	10947988
BMP2	Melanoma	1	17173062
BMP2	melanoma	7	942051 15695386 2124371 17173062
BMP2	metastatic melanoma	1	15695386
BMP4	Melanoma	1	17173062
BMP4	NSCLC	1	17615080
BMP4	cutaneous melanoma	1	19557432
BMP4	melanoma	5	20480203 11044411 15695386 17173062 19557432
BMP4	metastatic melanoma	1	15695386
BMP6	melanoma	1	10947988
BMP6	metastatic prostate cancer	2	20831865 20573596
BMP7	melanoma	5	19735263 10623667 17522432 15695386 17962434
BMP7	metastatic melanoma	1	15695386
BMPR1A	melanoma	1	9467011
BNC1	NSCLC	1	20531302
BNC1	melanoma	4	942051
BNIP3	NSCLC	2	20666737 10576740
BNIP3	melanoma	1	9721092
BNIP3	sporadic breast cancer	1	1757079
BNIP3L	breast adenocarcinoma	1	21490427
BPI	SCLC	2	14907713
BPI	mammary adenocarcinoma	1	14907713
BPI	melanoma	6	942051 14907713
BRAF	Melanoma	12	8084609 15837158 21232025 21157411 16457759 19652585 10673502 17314971 10766161 14722037 14681681 15883616
BRAF	NSCLC	12	12460919 12068308 14601056 20802351 12460918 21463141
BRAF	anaplastic thyroid cancer	5	17878251 18458053 18616678 17199737 15947100
BRAF	anaplastic thyroid carcinoma	4	17575107 15195111 18458053 17465858
BRAF	cutaneous melanoma	21	8084609 21253789 14522897 10732752 16049985 16410717 10766161 12917419 20173664 16899595 15578519 14522889 20562656 15179189 20414921 14691295 21324100 19383316 14501284 17898258 20357817
BRAF	hyalinizing trabecular tumor	1	18753707
BRAF	medullary carcinoma	2	18502330 9866913
BRAF	medullary thyroid cancer	1	20496261
BRAF	medullary thyroid carcinoma	5	20369307 15947103 18383861 15584614 17131411
BRAF	melanoma	365	16462768 16179867 20597484 18267069 21468134 12522257 15208655 15035987 20010862 16410717 14996715 16098043 14708586 15657897 12408868 21352266 12619120 21934481 16809487 21301046 21447722 20110059 21656352 14522881 21157411 16354196 21253789 20425073 16457759 12873990 7581459 20562656 15824163 15140248 16424035 12873977 9593664 18267066 18715233 16636341 18421705 17570501 17363583 2015299 197242…
BRAF	metastatic melanoma	33	18089783 18245465 16565971 21482206 16912161 18931688 14993899 20943639 16381005 17518771 21352266 19004774 21121840 16731745 21656352 14522881 16096377 15609471 16888631 12873990 20055910 17314971 16818621 19138018 20951940 17440070 16424035 21139585 21193120 21041578 15289355 19724275
BRCA1	Hereditary Breast Cancer	2	11421213 18195327
BRCA1	Melanoma	2	20809262 8514451
BRCA1	NSCLC	13	15026553 19018088 9778046 17905465 16184554 21706479 10656440 16169122 11093813 11071672 11156237 17932690
BRCA1	SCLC	1	15026553
BRCA1	bilateral breast cancer	47	17333477 10962444 12362976 10090881 14997059 8221639 11200774 10807537 10359546 7627958 10398429 19127556 10573018 10737987 11967536 20838878 8531977 10617473 19016756 11149425 19629752 16823163 8895988 10584867 8281142 8589730 16737811 16030426 18579814 11391658 19649703 16965326 11084537 16331614 12151349 15319244
BRCA1	breast adenocarcinoma	3	16099593 10647931 16644204
BRCA1	bronchogenic carcinoma	1	12766948
BRCA1	early-stage breast cancer	1	20521098
BRCA1	familial breast carcinoma	1	19896837
BRCA1	female breast cancer	38	16847550 8538041 21285249 10408690 10615237 17636422 10882857 20353281 11562179 8695152 12759930 12725422 1990835 11170903 9150148 10797299 8317490 15382066 1978757 11802208 7260865 12955716 16826315 9133456 12957799
BRCA1	female breast carcinoma	1	11859870
BRCA1	hereditary breast cancer	126	16897435 19071013 18092194 9180858 11331335 11774352 18086272 20812602 12680164 10805949 18682420 9544851 12914505 15933754 10807537 9005288 16528612 3061869 19904273 10573018 11447881 10458128 11529589 9155518 8898983 18694767 20631548 16129371 8168077 12353262 17351744 16528615 8564955 17912887 12382194 18822852 21196292 16474176 10586331 10706125 17896912 14732174 11406561 10369075 14710798 18…
BRCA1	hereditary breast carcinoma	1	18459563
BRCA1	invasive breast cancer	26	10550133 12150449 11307153 10491430 11560980 18463975 19034644 9806548 16358615 15598789 19863560 10629549 14999140 15289302 10749912 20134318 20877320 11967536 11453973 14959510 20683691 10728676
BRCA1	invasive breast carcinoma	8	8460634 18538561 17502350 12102159 15289302 18400253
BRCA1	lobular neoplasia	1	18941396
BRCA1	male breast cancer	78	15733268 12442275 18092194 10615237 9362169 17922257 18759107 8673091 21954546 1990835 11142766 11170903 9150148 11844822 16206141 18819001 8075631 8531977 11802208 16826315 11899391 15548676 9296070 15550590 17636422 8841191 9892109 8524414 14648717 12543786 10882857 10660329 11984555 14531499 15516849 2061945 15541050 15668291 16488803 17063271 16965326 3342411 10070953 12673274 17661168 658513…
BRCA1	medullary carcinoma	6	7999466 19886718 7616837 18175520 10770566 16945238
BRCA1	medullary thyroid cancer	1	8038990
BRCA1	melanoma	30	15516847 7493024 11205230 15264268 10642429 18287387 12563351 14966099 15009718 10667595 18679827 18481196 10597248 1083075 15781639 8682513 12771565 11745474 8944010 10647931 15290653 10549356
BRCA1	multifocal breast cancer	5	10359546
BRCA1	prostatic intraepithelial neoplasia	1	10419595
BRCA1	recurrent breast cancer	1	10550169
BRCA1	sporadic breast cancer	120	8197767 9665150 7529047 16718381 17065058 19012246 10903898 20364308 9440731 15564800 8600523 11385474 11712780 15933754 18045956 18835712 12375043 17100994 12203773 7511052 12004111 17822314 11093813 20451485 9616738 17972171 14658222 14574000 21196292 10706125 10964110 19016350 16765891 9269993 12165865 7795653 16103107 17028982 18642075 11494157 21472990 14722926 10593928 10463571 12655560 176…
BRCA1	sporadic breast carcinoma	6	10797254 16334977 10087311 11443609 15914269 10074913
BRCA1	unilateral breast cancer	11	12393792 8589730 16998791 16331614 11802208 16358615 9581822
BRCA2	Hereditary Breast Cancer	3	11421213 18195327
BRCA2	Melanoma	2	20809262 8514451
BRCA2	bilateral breast cancer	30	20472656 17333477 19016756 11149425 10962444 12362976 10090881 10584867 11200774 8589730 18579814 16030426 10807537 11391658 10359546 16965326 19649703 19127556 10573018 11967536 8531977 16331614 15319244 10617473
BRCA2	breast adenocarcinoma	2	10647931 16644204
BRCA2	bronchogenic carcinoma	1	12766948
BRCA2	cutaneous melanoma	1	10696348
BRCA2	familial breast carcinoma	1	19896837
BRCA2	female breast cancer	44	16847550 10615237 10593993 20353281 12725422 1990835 11170903 9150148 10797299 19260565 14574168 8317490 15382066 20582465 8673095 11802208 16826315 10899649 19708850 10070957 10408690 17636422 15766593 11139248 8695152 12759930 15668471 9537231 12955716 7260865 9133456 12957799
BRCA2	hereditary breast cancer	93	9266108 16897435 11331335 18086272 12680164 10805949 18682420 12914505 15933754 10807537 9005288 8640235 3061869 10573018 11447881 10458128 8673095 18694767 11359068 20631548 16129371 18307534 10091212 16528615 12382194 18822852 1622630 10706125 14732174 14710798 18431737 10369075 17012842 21360002 9781655 10197592 10432928 15770521 19219540 1552557 16174860 16379544 9624249 17901820 14755011 100…
BRCA2	invasive breast cancer	14	10550133 11307153 19863560 11560980 18463975 15289302 20134318 19034644 11967536 11453973 14959510 15598789 16358615 15528970
BRCA2	invasive breast carcinoma	5	8460634 12102159 9646036 15289302 15528970
BRCA2	male breast cancer	109	17113724 15733268 12442275 10615237 17922257 18759107 9761393 21954546 1990835 11170903 11844822 11062481 19260565 16206141 17927890 8673095 18819001 8075631 20927582 16826315 11899391 19708850 15548676 11948477 12795089 9296070 15550590 17636422 14648717 12543786 10660329 14531499 15516849 15131399 15668471 11437104 2061945 15541050 9537231 16488803 17063271 3342411 16003728 10070953 17661168 12…
BRCA2	male breast carcinoma	1	19260565
BRCA2	medullary carcinoma	1	7616837
BRCA2	medullary thyroid carcinoma	1	7907913
BRCA2	melanoma	37	19808958 15516847 10696348 7493024 11205230 15264268 18024013 12119461 11857383 10642429 20099499 18657973 12120226 14966099 11602572 10667595 18679827 18481196 12385017 15781639 20041885 8682513 12771565 17055252 11745474 21153565 10647931 15290653 1439824
BRCA2	metastatic melanoma	1	1439824
BRCA2	metastatic prostate cancer	1	18167127
BRCA2	multifocal breast cancer	5	10359546
BRCA2	prostatic intraepithelial neoplasia	1	21514447
BRCA2	recurrent breast cancer	1	10550169
BRCA2	skin melanoma	1	20099499
BRCA2	sporadic breast cancer	60	8197767 16998791 18528753 10447273 18071313 20033769 11221545 9683359 18026875 15564800 10630184 17445839 19536649 15933754 17100994 11062481 11967536 17822314 20451485 15317758 18544963 9616738 14651841 9724085 15355907 11034064 11060339 19434886 10706125 10448115 11891537 17113223 21060860 19016350 10767628 8284404 15365993 7849087 12165865 18596026 19960244 15015609 18642075 11948466 14722926 …
BRCA2	sporadic breast carcinoma	2	10797254 10731589
BRCA2	unilateral breast cancer	9	12393792 8589730 16998791 16331614 11802208 16358615 9581822
BRD7	melanoma	1	10570957
BRDT	melanoma	1	10704737
BRIP1	hereditary breast cancer	2	20567916 20658644
BRIP1	male breast cancer	1	21165771
BRMS1	NSCLC	4	19111386 18502034 20455258
BRMS1	melanoma	18	17992738 15867352 19052374 20215788 14581478 20935672 12650606 17312308 16963426 11822878 8504247 11592309 17163420 10845559 21056991
BRMS1	metastatic melanoma	2	20215788 20935672
BRSK1	melanoma	4	942051
BRSK2	SCLC	1	16165222
BRSK2	melanoma	1	18250273
BTC	breast adenocarcinoma	1	8439318
BTC	melanoma	1	2877871
BTG3	melanoma	2	18287387
BTLA	melanoma	2	20038807 20038811
BTLA	sporadic breast cancer	1	19585237
BTN1A1	invasive prostate carcinoma	1	5432063
BTN1A1	mammary adenocarcinoma	3	5432063
BTN1A1	melanoma	13	5432063
BTN2A1	invasive prostate carcinoma	1	5432063
BTN2A1	mammary adenocarcinoma	3	5432063
BTN2A1	melanoma	13	5432063
BTRC	melanoma	1	12124804
BUB1	NSCLC	1	10969775
BUB1	metastatic prostate cancer	1	12096343
BUB1B	female breast cancer	1	10702400
C1QB	melanoma	1	14559830
C2	SCLC	8	14907713 5963888 12871776
C2	invasive prostate carcinoma	3	5432063
C2	mammary adenocarcinoma	12	14907713 5432063
C2	medullary thyroid carcinoma	5	1195397
C2	melanoma	84	942051 3930422 1932117 1239681 12221080 5432063 5806584 3488815 6260817 10373119 14907713 271968 5549896 9790682 3555354 4413334 15659756 1195397 14764994 2145926 5696820 16157224 15596045 2440339 10361106 8370021
C2	metastatic melanoma	1	14764994
C2	metastatic prostate cancer	2	9269988 15041729
C2	prostatic intraepithelial neoplasia	1	9269988
C3	Melanoma	1	10087266
C3	NSCLC	4	17548110 11814064 17356533 12579323
C3	SCLC	18	14907713 831755 11814064 10318809 5963888 12579323 9135023
C3	anaplastic thyroid cancer	1	16172195
C3	breast adenocarcinoma	3	1675786 10094832 12221585
C3	bronchial carcinoma	2	5706694
C3	bronchogenic carcinoma	1	4139208
C3	invasive breast cancer	1	831755
C3	invasive prostate carcinoma	20	5432063
C3	mammary adenocarcinoma	70	1660031 14907713 12384431 1381214 5432063 5962839
C3	medullary thyroid carcinoma	3	1195397
C3	melanoma	345	12738990 6238120 6975973 11102528 16510604 6112296 300437 5806584 10078966 271968 9661883 15363977 12154059 5549896 3155652 9307284 10087266 12622791 4413334 18519704 2185316 12221585 17952876 1251575 15661608 7029688 12844496 6343513 16567971 1218074 1087348 666183 5432063 3081645 3488815 14907713 637870 6378389 6056841 9271321 8425193 10408364 393445 1195397 15990392 139444 9417037 1120309 5696…
C3	metastatic melanoma	3	16567971 10408364 666183
C3	metastatic prostate cancer	1	15735720
C5	SCLC	8	14907713
C5	breast adenocarcinoma	1	2199285
C5	bronchial carcinoma	1	5706694
C5	invasive prostate carcinoma	2	5432063
C5	mammary adenocarcinoma	10	14907713 5432063
C5	melanoma	53	942051 1218074 10688837 3085276 5432063 2199285 11884388 8051421 3488815 11048727 1292755 14907713 9790682 8425193
C5	recurrent prostate cancer	1	8169003
C6	Melanoma	1	8190231
C6	NSCLC	2	17356533 11358819
C6	SCLC	8	14907713
C6	breast adenocarcinoma	3	2498518 20966875 7812973
C6	bronchial carcinoma	1	11828461
C6	invasive breast carcinoma	1	1701519
C6	invasive prostate carcinoma	5	5432063
C6	mammary adenocarcinoma	19	14907713 5432063
C6	medullary thyroid carcinoma	1	1195397
C6	melanoma	112	3317401 19292201 16452201 5806584 20980833 9627220 14993815 21170266 1443597 6403396 4875350 7562005 1292755 15715198 2298261 2440339 6831418 1585837 12415632 8424690 10360479 5432063 2980117 11566486 14907713 8190231 6056841 11606125 1195397 11425873 2394738 17285110 10419054 9090812 7532545 4031537 12271360 21114978 3770094 20521051
C6	metastatic melanoma	1	19292201
C6	prostatic intraepithelial neoplasia	1	12873978
C7	anaplastic thyroid cancer	1	11846609
C7	invasive prostate carcinoma	1	5432063
C7	mammary adenocarcinoma	3	5432063
C7	medullary thyroid carcinoma	1	1195397
C7	melanoma	24	15609930 1195397 8473325 5432063 1644805 3756856 19292201 5806584 7531645 14993815 13293190
C7	metastatic melanoma	1	19292201
C9	SCLC	2	14907713
C9	breast adenocarcinoma	1	20966875
C9	invasive prostate carcinoma	2	5432063
C9	mammary adenocarcinoma	8	14907713 5432063 5962839
C9	melanoma	49	1218074 2963038 3514758 4004885 5432063 1644805 5806584 3700102 2980117 14907713 3518058 6158260 7685492 3612651 10815993 7099251 4031537 6935477 9530958 8370021 17031642
C9orf11	melanoma	1	11118625
C9orf14	melanoma	1	17099875
CA12	invasive breast cancer	1	10362108
CA12	invasive breast carcinoma	1	10362108
CA12	melanoma	2	19147396 8756718
CA14	melanoma	1	17652430
CA1	SCLC	1	10980593
CA1	melanoma	1	2440339
CA2	melanoma	1	2440339
CA3	SCLC	1	10980593
CA3	melanoma	5	9722682 11387329 1172191
CA4	melanoma	1	17652430
CA7	melanoma	1	7860992
CA8	melanoma	1	15389893
CA9	Melanoma	1	10037799
CA9	NSCLC	1	16513206
CA9	invasive breast cancer	1	10362108
CA9	invasive breast carcinoma	1	10362108
CA9	melanoma	2	8756718 17652430
CACNA1G	cutaneous melanoma	1	10766168
CACNA1G	melanoma	1	10766168
CACNA2D2	NSCLC	1	12555074
CAD	SCLC	6	14907713 5963888 20628724
CAD	invasive prostate carcinoma	1	5432063
CAD	mammary adenocarcinoma	4	14907713 5432063
CAD	melanoma	26	942051 3344216 14907713 15727133 5432063 14502243
CADM1	NSCLC	1	21067843
CALCA	NSCLC	1	11691819
CALCA	melanoma	1	11691819
CAMP	SCLC	1	1448671
CAMP	bronchogenic carcinoma	3	3876149 189920 713008
CAMP	melanoma	2	8908595 230989
CAND1	melanoma	1	10323868
CANT1	prostatic intraepithelial neoplasia	1	21435463
CAPN3	melanoma	1	19100317
CARM1	NSCLC	1	10418975
CASP10	NSCLC	1	12466971
CASP10	SCLC	1	12466971
CASP10	breast adenocarcinoma	1	10647931
CASP10	cutaneous melanoma	1	18563783
CASP10	invasive breast cancer	1	17436274
CASP10	melanoma	5	18563783 10647931
CASP1	melanoma	3	18287387 10986288
CASP3	breast adenocarcinoma	1	10647931
CASP3	melanoma	4	10647931
CASP4	melanoma	1	10986288
CASP5	melanoma	1	10986288
CASP8	NSCLC	2	12466971 12197486
CASP8	SCLC	2	12466971 12197486
CASP8	breast adenocarcinoma	1	10647931
CASP8	cutaneous melanoma	1	18563783
CASP8	invasive breast cancer	1	21596841
CASP8	melanoma	6	18563783 11896617 10647931
CASP9	NSCLC	2	21045158 17285546
CASP9	breast adenocarcinoma	1	10647931
CASP9	melanoma	5	11896617 10647931
CAT	NSCLC	5	16112416 20531302 9256144 9454893 7522041
CAT	SCLC	11	14907713 16112416 12471621 5963888 8542591 8496176
CAT	anaplastic thyroid carcinoma	1	9038381
CAT	breast adenocarcinoma	2	2466674 11710520
CAT	bronchial carcinoma	3	6322054 5830593
CAT	bronchogenic carcinoma	1	6261927
CAT	cutaneous melanoma	4	11423987 19536997 1617650 1281615
CAT	female breast cancer	1	10323333
CAT	invasive prostate carcinoma	1	5432063
CAT	mammary adenocarcinoma	8	6828386 14907713 5432063 10867879
CAT	medullary carcinoma	3	7750460 2041383 2892276
CAT	medullary thyroid carcinoma	6	1195397
CAT	melanoma	108	942051 8176257 19239181 8760289 19288216 9174127 7198835 11423987 8789804 15809714 6854056 3844051 9366524 6761344 271968 1281615 8504247 15224238 10571724 6091052 8654943 9858937 1396976 9733794 19804819 15880589 2440339 3461723 19536997 1494537 5432063 11079619 8668349 3488815 14907713 1906159 9425310 8205530 36810 8107260 1195397 2904655 9387143 8332936 701496 1617650 1906501 1309586 8857671 8…
CAT	metastatic melanoma	3	8857671 9733794 10571724
CAT	prostatic intraepithelial neoplasia	3	8170479 9092797 7522959
CAT	thyroid medullary carcinoma	1	7750460
CAV1	NSCLC	1	15205342
CAV1	SCLC	1	15205342
CAV1	hereditary breast cancer	1	16897435
CAV1	invasive breast cancer	1	10218480
CAV1	melanoma	2	21373757 20709760
CAV1	metastatic melanoma	1	20709760
CAV2	invasive breast cancer	1	10218480
CBL	SCLC	1	9833576
CBL	melanoma	1	336380
CBS	hereditary breast cancer	1	19204208
CBS	melanoma	2	10395327 9066632
CBX7	breast adenocarcinoma	1	16564011
CCK	SCLC	5	2178246 1337381 6254391 8221657 1977617
CCK	invasive prostate carcinoma	2	5432063
CCK	mammary adenocarcinoma	7	5432063 8166673
CCK	medullary carcinoma	1	8208365
CCK	medullary thyroid cancer	5	2071230 11713969 12658727 10541353 19853977
CCK	medullary thyroid carcinoma	8	1446595 7566512 2752980 2753982 1523166 7099265 8584140
CCK	melanoma	30	942051 5432063
CCK	thyroid medullary carcinoma	1	8208365
CCL17	Melanoma	1	10037236
CCL17	infiltrating breast cancer	1	10449169
CCL17	melanoma	1	10037236
CCL18	melanoma	1	16468035
CCL18	metastatic melanoma	1	16468035
CCL19	NSCLC	1	17487412
CCL19	adenocarcinoma of breast	1	14974761
CCL19	melanoma	1	19609245
CCL1	melanoma	1	20930067
CCL1	metastatic melanoma	1	20930067
CCL20	NSCLC	1	14991063
CCL20	melanoma	6	15744745 20220766 14500387 16709808 21660450 11749970
CCL20	metastatic melanoma	1	16709808
CCL21	Melanoma	1	10037799
CCL21	NSCLC	3	17237035 17487412
CCL21	early-stage breast cancer	1	11242036
CCL21	melanoma	12	16708388 10537110 17237035 20448171 15073111 16112911 11242036 17130836 17575105 16942445 10398600
CCL21	metastatic melanoma	2	15073111 11242036
CCL24	Melanoma	1	10037236
CCL24	melanoma	1	10037236
CCL25	Melanoma	1	19283929
CCL25	melanoma	1	19283929
CCL25	metastatic melanoma	1	19283929
CCL27	melanoma	5	16644201 12729801 12174089 9933168
CCL28	melanoma	1	20880198
CCL2	NSCLC	3	17433654 17709550 20395632
CCL2	invasive breast cancer	1	11229684
CCL2	melanoma	12	18503747 21660450 2053591 19013246 16421945 19841169 12060384 17709550 17868906 15981210 21076067 19155472
CCL2	metastatic prostate cancer	1	2491503
CCL3	Melanoma	1	11369232
CCL3	melanoma	3	14500387 12070296 11369232
CCL4	Melanoma	1	11369232
CCL4	melanoma	2	15479880 11369232
CCL5	Melanoma	1	11369232
CCL5	mammary adenocarcinoma	1	21621198
CCL5	melanoma	3	12067988 12060384 11369232
CCND1	NSCLC	4	7620180 16989170 1533816 16406195
CCND1	female breast cancer	1	15300811
CCND1	invasive breast cancer	3	20543821 20033484 19904758
CCND1	male breast cancer	1	15300811
CCND1	melanoma	18	16523260 19633643 17440070 20544847 21300445 21497295 21086634 17260012 16098043 9747885 17363583 16291979 16610570 1439824
CCND1	metastatic melanoma	3	17440070 1439824 16610570
CCND1	sporadic breast cancer	6	19434886 11012095 18043898 15355907 15351094 10213514
CCND2	NSCLC	2	11429699
CCNE1	invasive breast cancer	1	20473280
CCNE1	melanoma	2	17260012 20544847
CCNE2	melanoma	1	7816818
CCNY	NSCLC	2	20596919 21273179
CCR10	melanoma	7	16644201 17306330 15519136 12174089 9933168 10588729
CCR1	NSCLC	2	19887480 18972130
CCR1	melanoma	2	17306330 7689250
CCR2	NSCLC	1	17433654
CCR2	melanoma	3	19224633 11477558 15981210
CCR2	metastatic prostate cancer	1	2491503
CCR3	mammary adenocarcinoma	1	21621198
CCR3	melanoma	1	19224633
CCR4	cutaneous melanoma	1	20005902
CCR4	melanoma	5	14707056 19841169 15520172 20005902 10588729
CCR4	metastatic melanoma	2	15520172 20005902
CCR4	metastatic prostate cancer	1	19533748
CCR5	Melanoma	1	11369232
CCR5	breast adenocarcinoma	1	11861388
CCR5	melanoma	17	17306330 10537110 19224633 17909797 12682253 18097956 15479880 15833871 12754747 2414279 11175814 271968 14972535 1899072 9721091 11369232
CCR5	metastatic melanoma	1	17909797
CCR6	melanoma	3	10537110 20220766 16709808
CCR6	metastatic melanoma	1	16709808
CCR6	metastatic prostate cancer	1	19533748
CCR7	Melanoma	1	15753377
CCR7	NSCLC	6	18437055 21081040 21373990 12673677 17487412
CCR7	melanoma	22	20934217 21166932 11477558 12902520 15753377 16112911 17891505 17306330 14500398 19727134 21357539 17032700 18235009 10725753 16675488 12130505 15073111 10450746 17130836 15825167
CCR7	metastatic melanoma	1	15073111
CCR8	melanoma	1	16547270
CCS	cutaneous melanoma	2	9875133 9247632
CCS	malignant cutaneous melanoma	1	9247632
CCS	melanoma	19	18408594 18300804 12072203 10504528 20087159 20712646 17341045 8908164 16672185 1463095 19500183 15712852 9875133 2521288 15347490 9247632 8060155 2004337
CCS	metastatic melanoma	4	9875133 19500183 2004337 15347490
CCS	non-cutaneous melanoma	1	20712646
CD14	Melanoma	1	10528188
CD14	bronchogenic carcinoma	5	1698311
CD14	cutaneous melanoma	1	11511318
CD14	mammary adenocarcinoma	2	826205 8404190
CD14	melanoma	24	16638222 942051 16982774 3372995 11211150 2186820 7489749 10587357 10528188 20930067 8471592 11511318 9851930 7587740 2440339 10037230 12375741 8384652
CD14	metastatic melanoma	3	10587357 8471592 20930067
CD151	melanoma	4	21536858 16798740 19508413 16476329
CD160	melanoma	1	21482699
CD163	melanoma	2	20713886 20580464
CD163	metastatic melanoma	1	20580464
CD19	melanoma	5	12055212 12191505 18477047 6205072 19284496
CD200	Melanoma	1	10700174
CD200	melanoma	2	18060403 10700174
CD200	metastatic melanoma	1	10700174
CD209	melanoma	1	20930067
CD209	metastatic melanoma	1	20930067
CD22	Melanoma	1	1335364
CD22	mammary adenocarcinoma	1	18925876
CD22	melanoma	4	1335364 14972535 2544500
CD244	Melanoma	1	15889254
CD244	melanoma	2	15889254 11714776
CD27	cutaneous melanoma	1	21382782
CD27	melanoma	12	10537110 19949105 19998338 10685652 21389874 8180034 20842060 20861189 21382782 10920190
CD27	metastatic melanoma	2	10685652
CD28	Melanoma	1	1335364
CD28	NSCLC	4	17066423 21373990 20137575 10359702
CD28	mammary adenocarcinoma	1	7545119
CD28	melanoma	78	1714933 942051 12391201 2113314 19998338 9551360 10229815 15611321 8755635 16489051 2523712 9190943 11263527 10770642 15496203 19556898 10586094 2678947 11599894 11829280 19001145 9058809 10432279 21389874 7543078 1380533 10510357 1944559 7520026 2440339 1320641 7489747 21240487 8810254 14643304 12357321 11169413 2525422 10685652 7543139 3488815 1555235 7515929 15944290 17339453 20303179 10920190…
CD28	metastatic melanoma	8	1944559 1847722 10478642 10586094 10685652 10229815
CD2	Melanoma	1	3276787
CD2	NSCLC	1	10359702
CD2	SCLC	1	1617315
CD2	invasive prostate carcinoma	1	5432063
CD2	mammary adenocarcinoma	3	5432063
CD2	melanoma	26	2972357 7519126 16365416 7482707 19933767 9565372 2471587 11714776 2010090 7686816 5432063 10363176 3263897 16002700
CD2	metastatic melanoma	1	7686816
CD33	melanoma	1	19284496
CD34	Melanoma	2	12601365 10037799
CD34	NSCLC	6	10738124 16849585 1378165 12763212 19580343 18202780
CD34	SCLC	1	9413215
CD34	breast adenocarcinoma	1	21676868
CD34	invasive breast cancer	1	1281237
CD34	invasive breast carcinoma	1	19554512
CD34	invasive prostate carcinoma	1	5432063
CD34	male breast carcinoma	1	17972055
CD34	mammary adenocarcinoma	3	5432063
CD34	medullary thyroid carcinoma	2	8964151 17580345
CD34	melanoma	52	8290310 19498459 7686442 14663357 12601365 16113607 16293181 17429142 21457155 10397265 7518850 20052466 15923371 18727808 12528772 18523148 18300804 5432063 9389720 19523924 18417679 11737519 9529137 1427757 21206975 18288398 18633355 14744438 7489749 19068467 1370171 9720500 21881483 12973032 19287984 12147581
CD34	metastatic melanoma	5	9720500 1427757 21206975 9389720 12528772
CD34	skin melanoma	1	19068467
CD36	amelanotic melanoma	15	365006 7509756 7538019 2414670 3306918 12438774 10381529 781840 7525338 1385207 1732018 12679569
CD36	melanoma	64	1343706 1866180 7538019 7505121 11820799 7531696 9857015 8925881 1883201 10956645 11920636 1575284 7509756 9478926 2414670 1379600 4372903 7525338 7513076 8324744 10407492 1732018 1385207 7527299 8838662 9591321 1382720 8059915 3306918 10381529 9679984 781840 1710120 9126999 1361507 2686026 15468604 12679569 365006 12438774 12664607 2645800 1711552 8601718 1716523 9747513 2473841 9662702 2224132
CD36	prostatic intraepithelial neoplasia	1	16076702
CD37	melanoma	1	8478146
CD38	NSCLC	1	21373990
CD38	melanoma	6	10537110 14669796 12777981 16078447 18523148 11583285
CD38	metastatic melanoma	2	14669796 11583285
CD40	Melanoma	1	10837406
CD40	NSCLC	1	11719375
CD40	invasive breast cancer	1	10092774
CD40	mammary adenocarcinoma	1	7954438
CD40	melanoma	82	11093145 3492537 15983979 8006603 18351578 7694363 12646609 8270878 10384104 11829280 21904215 10409230 18714014 16651452 11017102 19609245 7535682 10077623 18214476 7681587 15879094 1555235 10537110 20842056 1460426 20682365 11985564 3029503 2552899 11163401 12778481 1714933 10986562 12391201 17707139 12192302 10647992 9679973 9689106 11751400 12191505 11599894 10866318 10439315 10837406 9851930…
CD40	metastatic melanoma	4	8980186 11730853 20842056 11017102
CD40	sporadic breast cancer	1	11007364
CD44	Melanoma	5	15746159 12574156 10951266 10528188 12207262
CD44	NSCLC	15	9815811 15027119 9316006 16533775 18771959 9472088 17276588 11263866 12871777 18081709 8568590 9662339 9935179 11135226
CD44	SCLC	7	8568590 9662339 9152947 9846498 7543820 8733762 7515025
CD44	amelanotic melanoma	2	15046397 12450197
CD44	breast adenocarcinoma	2	10347170 8621236
CD44	cutaneous melanoma	4	8980608 7537711 7542641
CD44	invasive breast cancer	2	17392272
CD44	invasive breast carcinoma	1	17450528
CD44	invasive prostate carcinoma	1	5432063
CD44	mammary adenocarcinoma	7	6828386 5432063 1707342
CD44	melanoma	149	8869105 11289136 9609138 8649792 10951266 8721447 1172191 10465577 10700175 271968 7511044 11698478 11423990 20600893 8752662 1742741 10397265 7529138 9766527 10704461 10528188 12207262 7537711 18577517 1816072 12629218 10365093 9291817 11257096 20925198 15046397 19526360 5432063 1873852 12706526 9413186 9042224 7912108 3052290 1361507 18234417 7542641 21078678 18579572 16288042 8429233 8977706 9…
CD44	metastatic melanoma	2	8621236 19235924
CD44	metastatic prostate cancer	3	10348742 8929476 15711375
CD44	prostatic intraepithelial neoplasia	1	12218571
CD44	recurrent breast cancer	1	11712800
CD46	NSCLC	2	19259664 15286781
CD46	melanoma	6	7414950 7482707 9402107 10408345 8569195
CD46	metastatic melanoma	1	10408345
CD46	metastatic prostate cancer	1	19199789
CD47	Melanoma	1	12924949
CD47	melanoma	11	14739297 2477120 10671513 12924949 11479293 15094119 10934203 12218055
CD47	prostatic intraepithelial neoplasia	1	16076702
CD48	melanoma	4	14666660 15634901 11507070 16002700
CD4	Melanoma	5	1904004 10049938 9455798 8457622 10087266
CD4	NSCLC	5	21512403 10566144 21373990 17409796 11719375
CD4	SCLC	1	14978140
CD4	adenocarcinoma of breast	1	14974761
CD4	anaplastic thyroid cancer	1	8949575
CD4	breast adenocarcinoma	1	1332579
CD4	cutaneous melanoma	1	17145305
CD4	infiltrating breast carcinoma	1	10049938
CD4	invasive breast cancer	1	10092774
CD4	invasive prostate carcinoma	2	5432063
CD4	mammary adenocarcinoma	9	9853512 1358974 5432063 2449978
CD4	melanoma	217	10049938 20664354 271968 2974427 1314129 10087266 20463604 17208475 9500593 2509557 1705166 9579571 18481388 18714014 19745721 17198085 2823261 8810254 10626817 1712819 8457622 8840987 2967537 8513449 12704385 19602547 18706958 9014317 10397255 1847722 1460426 10566144 1835714 9721091 9725211 16355115 9721092 11280763 17142742 8875231 1964053 9336741 15603192 9033654 18414854 10654199 2523712 157…
CD4	metastatic melanoma	21	18820132 2582450 16061687 19808957 20427771 12193750 1655988 18481388 12560234 20930067 8819128 15699177 3903508 15945101 15723450 10397255 1847722 1446917 10629086 12439608 15591121
CD4	metastatic prostate cancer	1	18077443
CD4	recurrent lung cancer	1	16362409
CD53	melanoma	2	8478146 2258620
CD55	SCLC	2	7690355 15926079
CD55	melanoma	4	1709845 9402107 10408345 8569195
CD55	metastatic melanoma	1	10408345
CD58	SCLC	1	10431691
CD58	melanoma	5	307029 9651826 11211150 7686816 11323217
CD58	metastatic melanoma	1	7686816
CD59	Melanoma	2	7688394 1383132
CD59	SCLC	2	7690355 15926079
CD59	melanoma	12	6238120 7538980 15325283 1283443 8674069 7510237 1383132 11056001 11807824 9402107 8027172 8569195
CD59	metastatic melanoma	1	7538980
CD5	Melanoma	1	8162613
CD5	SCLC	1	1617315
CD5	melanoma	8	3100627 307029 1847722 18301236 15660655 1954344 21622855 8162613
CD5	metastatic melanoma	1	1847722
CD63	benign breast tumor	1	18841290
CD63	cutaneous melanoma	1	7665237
CD63	melanoma	31	14508073 11422083 11013215 15542372 15140074 8478146 12960315 16563377 9120293 15375577 8661157 20216102 11764278 14500369 9331283 9578433 1634775 7665237 19949097 18652234 2070066 8642258 9790070 2244923 15202015 12740908 8630057 1371549
CD63	metastatic melanoma	1	9790070
CD63	metastatic prostate cancer	1	9815782
CD63	skin melanoma	1	18652234
CD68	SCLC	1	15829322
CD68	anaplastic thyroid cancer	1	8949575
CD68	anaplastic thyroid carcinoma	1	11358012
CD68	cutaneous melanoma	1	11474288
CD68	invasive breast carcinoma	1	9854492
CD68	melanoma	18	15662134 11789717 7627808 15113392 8944042 10571119 15018122 11474288 15769283 8238729 10871066 12567259 11190453 19068467 12140874 19461244 10574605 10843290
CD68	skin melanoma	1	19068467
CD69	Melanoma	2	17893569 3276787
CD69	NSCLC	1	17949407
CD69	melanoma	22	21461580 10782054 14669796 19514839 9933110 7543139 20964805 17893569 7923243 12777981 12855630 1380674 1847722 307029 19734207 10640783 10371507
CD69	metastatic melanoma	4	7923243 1847722 14669796 10371507
CD6	melanoma	3	1873027 2440339 19933767
CD70	mammary adenocarcinoma	1	11228533
CD70	melanoma	7	20008292 21577140 15956983 11228533 11289576 10920190 17982105
CD72	melanoma	1	1847722
CD72	metastatic melanoma	1	1847722
CD74	melanoma	2	17283135 8397411
CD7	SCLC	1	1617315
CD7	cutaneous melanoma	1	1692197
CD7	melanoma	1	1692197
CD80	Melanoma	5	10037236 12054065 10837406
CD80	NSCLC	5	14605671 17066423 17600468 9833760 11551413
CD80	mammary adenocarcinoma	1	11228533
CD80	melanoma	56	15374609 12391201 17707139 10477389 11228533 17827069 16489051 2523712 9755876 8006603 19092054 10854602 7694363 20008292 9199968 1910679 19556898 9242455 11599894 11829280 12054065 10510357 10837406 9851930 17487359 14996751 7520026 11930109 1717995 9533541 10332153 18497970 16197336 14577912 18178868 1695651 16982774 9375572 9852289 8635191 8652275 18391753 16315029 15627212 18000991 10537110 7…
CD80	metastatic melanoma	2	10587357 14577912
CD81	melanoma	3	17071049 8630057 16113057
CD81	metastatic melanoma	1	16113057
CD81	metastatic prostate cancer	1	12750295
CD82	NSCLC	2	10706135
CD82	melanoma	2	15375577 16113057
CD82	metastatic melanoma	1	16113057
CD82	metastatic prostate cancer	1	9815782
CD83	Melanoma	2	1335364 10049938
CD83	NSCLC	1	19141400
CD83	breast adenocarcinoma	1	9202705
CD83	infiltrating breast carcinoma	1	10049938
CD83	melanoma	16	7694363 12778481 1910679 18621475 18682943 10049938 11093145 1335364 19758341 15983979 10037230 11165714 15627212
CD83	metastatic prostate cancer	1	11238679
CD86	Melanoma	7	10528188 10037236 10837406
CD86	NSCLC	2	19141400 11551413
CD86	melanoma	51	15389286 21834230 12391201 11093145 16489051 14512794 18059370 2582450 10854602 9407964 9199968 1910679 19556898 11599894 11161986 11829280 10725753 10528188 16651452 10510357 10837406 17312129 9851930 9359474 7520026 11964300 16197336 14577912 18178868 1695651 16860441 8652275 11211150 18391753 15627212 18000991 10587357 16645618 16107020 19450896 15990392 21573508 7868898 10640783 10037230 2087…
CD86	metastatic melanoma	3	2582450 10587357 14577912
CD9	NSCLC	2	10327061 12569360
CD9	SCLC	4	16491954 20940407 12569360 17018612
CD9	melanoma	17	8760289 8478146 1512264 16000878 10700175 16113057 16476329 17764889 16523488 1720807 11739177 16001959 18802920 1370679 2544500 17071049 8630057
CD9	metastatic melanoma	2	16523488 16113057
CD9	metastatic prostate cancer	2	16198313 12750295
CDA	NSCLC	1	18347182
CDA	melanoma	1	4039785
CDC25A	Melanoma	1	10919634
CDC25A	bilateral breast cancer	1	14997059
CDC25A	melanoma	2	10919634 10380937
CDC25B	Melanoma	1	10919634
CDC25B	NSCLC	1	17651784
CDC25B	melanoma	1	10919634
CDC25C	Melanoma	1	10919634
CDC25C	melanoma	1	10919634
CDC26	melanoma	4	942051
CDC27	melanoma	5	942051 10334988
CDC2	anaplastic thyroid cancer	1	14557495
CDC2	invasive breast cancer	2	17529973
CDC2	melanoma	2	12235113 2138713
CDC45L	melanoma	2	18319330
CDC6	prostatic intraepithelial neoplasia	1	11297246
CDC7	cutaneous melanoma	1	17768177
CDC7	melanoma	2	7712486 17768177
CDCP1	melanoma	1	14739293
CDH12	NSCLC	1	19473719
CDH13	NSCLC	1	12455028
CDH13	melanoma	1	19441164
CDH13	sporadic breast cancer	1	9615235
CDH15	sporadic breast cancer	1	9615235
CDH16	sporadic breast cancer	1	9615235
CDH1	cutaneous melanoma	1	19295016
CDH1	female breast cancer	1	21868547
CDH1	hereditary breast cancer	1	18544963
CDH1	invasive breast cancer	1	20568901
CDH1	lobular neoplasia	1	18726595
CDH1	melanoma	5	19795419 8790415 20848731 21348412 19295016
CDH1	recurrent breast cancer	1	21155598
CDH1	sporadic breast cancer	1	18544963
CDH2	NSCLC	1	14500366
CDH2	melanoma	1	20848731
CDK2	Melanoma	3	10673502 9425228 17119452
CDK2	SCLC	1	10559916
CDK2	breast adenocarcinoma	1	17869226
CDK2	hereditary breast cancer	1	15770521
CDK2	melanoma	26	15357840 20026273 14996720 9425228 11322924 10673502 14729633 9427972 17283158 14657672 9498822 12793438 15607961 16142328 11479422 10594749 17119452 10912792 10380937 9790949 15179185 9689056 7589260 15974571
CDK2	metastatic prostate cancer	1	16823852
CDK4	Melanoma	9	10721488 10596908 18025917 21412176 18083368 9425228 15883616 20096196
CDK4	NSCLC	5	15964238 8519415 20478545 10762631 21092188
CDK4	SCLC	1	7585152
CDK4	breast adenocarcinoma	1	17869226
CDK4	bronchogenic carcinoma	2	9651176
CDK4	cutaneous melanoma	6	16374456 9146691 21412176 21051013 16759158 10896329
CDK4	melanoma	126	19260062 16314743 8640065 20544847 9425228 10338330 16759158 9598804 11828258 18025917 17713569 10498896 18402768 8134105 21352266 9146691 11479422 8603820 7804989 1537606 15195137 10721488 10631149 19968499 12747754 10777219 21412176 16860662 16540642 10987867 10380935 19011513 20842456 11243640 9839807 8153634 9498822 10389768 10398427 12459645 8970586 9311594 10630172 15899796 10874641 9416844…
CDK4	metastatic melanoma	5	10721488 21352266 16049960 17440070 1439824
CDK4	prostatic intraepithelial neoplasia	1	10029595
CDK4	sporadic breast cancer	1	1757079
CDK5	anaplastic thyroid carcinoma	1	17045167
CDK5R1	melanoma	1	3488815
CDK6	melanoma	13	11711428 8134105 17973255 20340136 10777219 10389768 16815849 9354451 10380937 17909018 10835646 7777061
CDK7	mammary adenocarcinoma	1	6828386
CDK7	melanoma	1	14729633
CDK8	melanoma	1	15688000
CDK9	mammary adenocarcinoma	1	6828386
CDK9	melanoma	1	14729633
CDKL5	NSCLC	1	9620804
CDKN1A	NSCLC	1	21551261
CDKN1A	anaplastic thyroid cancer	1	16392960
CDKN1A	invasive breast cancer	1	15138599
CDKN1A	melanoma	5	7712486 17693191 20484992 21383005 21693616
CDKN1A	metastatic melanoma	1	21383005
CDKN1B	SCLC	1	10559916
CDKN1B	melanoma	2	20851711 21336261
CDKN1C	melanoma	2	21058226 16908595
CDKN2A	Melanoma	20	19464594 11857391 21412176 16457759 646394 18025917 18083368 15883616 11323215 10338331 9624532 20096196 12497626 16032697 12789279 15120668 21325014 9335442 14642927
CDKN2A	NSCLC	4	15118073 10679921 9624535 17575133
CDKN2A	SCLC	2	11433400 9624535
CDKN2A	cutaneous melanoma	24	10696348 17992122 17066441 19571771 19751883 21412176 16567973 21051013 16759158 646394 12175554 11103670 9583722 10644453 1512795 16374456 18672145 17414113 18205010 16801015 9724087 15305154 14506702 20711207
CDKN2A	invasive breast cancer	1	16988943
CDKN2A	medullary thyroid carcinoma	1	18299477
CDKN2A	melanoma	287	21118390 18398432 10338330 10716963 21352266 20041885 9536218 16845325 10738302 15264268 20093296 21412176 16457759 11726555 9389568 19011513 8653687 15140248 17363583 10696348 12459644 9973307 12175554 9135995 15856016 12406345 11122857 12120226 20132244 10086455 11276379 9624532 17992582 15146471 12789279 10070944 9479083 19464594 15516847 16193861 19571771 10620111 10642429 17397031 7295511 27…
CDKN2A	metastatic melanoma	4	11544530 21352266 12925390 9823374
CDKN2A	skin melanoma	1	20099499
CDKN2A	skin, melanoma	1	10523831
CDKN2A	sporadic breast cancer	1	1757079
CDKN2B	NSCLC	1	9624535
CDKN2B	SCLC	1	9624535
CDKN2B	cutaneous melanoma	1	9724087
CDKN2B	medullary thyroid carcinoma	1	17909067
CDKN2B	melanoma	16	10360174 9416844 10338330 9598804 9135995 10753192 11566337 14646620 8761411 11668523 9168176 10490845 19578363 20140953 9724087 11136714
CDKN2C	cutaneous melanoma	1	9724087
CDKN2C	melanoma	2	11668523 9724087
CDKN2D	female breast cancer	1	8317490
CDKN2D	melanoma	1	15533787
CDR1	Melanoma	1	3883355
CDR1	melanoma	5	4973471 20824708 12831531 16227204 3883355
CDR1	metastatic melanoma	1	4973471
CDR2	Melanoma	1	3883355
CDR2	melanoma	1	3883355
CDX2	NSCLC	1	15753982
CDX2	medullary carcinoma	1	7926500
CDX2	prostatic intraepithelial neoplasia	1	16512601
CEACAM1	NSCLC	1	21341111
CEACAM1	breast adenocarcinoma	1	10647931
CEACAM1	cutaneous melanoma	1	19461083
CEACAM1	mammary adenocarcinoma	1	11922629
CEACAM1	melanoma	21	2428037 9047385 12786716 10721489 12011132 15604255 15476270 16822608 19633846 15356119 17056532 19461083 10742145 16291724 10647931 10403641
CEACAM1	metastatic melanoma	1	15604255
CEACAM3	melanoma	2	15356119 18497986
CEACAM5	melanoma	2	15356119 18497986
CEACAM6	Melanoma	1	10446041
CEACAM6	melanoma	3	15356119 10446041
CEACAM6	metastatic melanoma	1	10446041
CEBPG	breast adenocarcinoma	1	10429967
CEL	melanoma	4	16140576 19934274 16507396 16598743
CEL	skin melanoma	1	16507396
CEP72	NSCLC	1	18328944
CETP	SCLC	2	14907713
CETP	mammary adenocarcinoma	1	14907713
CETP	melanoma	2	14907713
CFH	NSCLC	1	21503575
CFI	bronchogenic carcinoma	1	6297715
CFI	melanoma	1	8122041
CFL1	NSCLC	1	14736927
CFLAR	NSCLC	1	21481786
CFLAR	SCLC	1	21481786
CFP	melanoma	2	17397179 14770086
CFTR	SCLC	2	12397014 1360704
CFTR	invasive prostate carcinoma	1	5432063
CFTR	mammary adenocarcinoma	5	8737083 7541942 5432063
CFTR	melanoma	16	7744080 5432063 10600767
CGA	NSCLC	3	16084735 11058619 16340245
CGA	invasive prostate carcinoma	1	5432063
CGA	male breast cancer	1	10221692
CGA	mammary adenocarcinoma	3	5432063
CGA	medullary thyroid carcinoma	1	18271679
CGA	melanoma	16	15688405 5432063 7804989
CGA	metastatic prostate cancer	1	16005374
CGN	melanoma	1	2425928
CHD5	melanoma	3	12569282 21250965
CHD5	metastatic melanoma	1	12569282
CHEK2	bilateral breast cancer	13	20472656 17333477 11967536 14997059 16772121 19372713 10617473
CHEK2	female breast cancer	5	15488637 17636422 16492927 15649950
CHEK2	hereditary breast cancer	2	14661035 18431737
CHEK2	invasive breast cancer	3	11967536 19863560
CHEK2	male breast cancer	7	11984555 15488637 17661168 18759107 21165771 17636422 14648717
CHEK2	melanoma	3	18024013 21348412 20041885
CHEK2	prostatic intraepithelial neoplasia	1	10419595
CHEK2	sporadic breast cancer	6	11967536 18058223 15803363 16337852
CHEK2	unilateral breast cancer	5	16880452 16830057 16772121
CHFR	NSCLC	4	20705357 18623126 20473935 21057211
CHL1	Melanoma	1	10700174
CHL1	melanoma	4	20829195 12771237 10700174 12750282
CHL1	metastatic melanoma	1	10700174
CHM	melanoma	1	18286468
CHP	melanoma	1	2546031
CHRNA3	NSCLC	3	20234319 19733931 19491260
CHRNA3	melanoma	1	10656687
CHRNA5	NSCLC	1	19733931
CHST10	melanoma	1	19470764
CIB1	invasive breast cancer	1	12198493
CIC	breast adenocarcinoma	2	3276821 1337544
CIC	bronchial carcinoma	1	5476753
CIC	invasive prostate carcinoma	2	5432063
CIC	mammary adenocarcinoma	6	5432063
CIC	melanoma	42	6927370 2915889 7168010 20178109 3046746 5432063 3802085 5806584 11665753 7037157 3778209 3703459 886189 8421596 3518930 12629218 2962476
CIITA	NSCLC	1	10365094
CIITA	SCLC	2	10365094 12819045
CIITA	cutaneous melanoma	1	17067677
CIITA	mammary adenocarcinoma	1	12731043
CIITA	melanoma	15	15326139 16650406 11432807 10725753 11872950 17304627 8409425 12147620 17067677 16312044 17180681 17911618 16819279 11418637 15577315
CISH	NSCLC	5	18304690 21532627 17406029 19505745 20843314
CISH	SCLC	1	10064396
CISH	infiltrating breast carcinoma	1	17585541
CISH	invasive breast cancer	4	19760503 20594272 3798106
CISH	invasive breast carcinoma	2	15861212 16290155
CIT	NSCLC	1	15869322
CIT	mammary adenocarcinoma	2	1617832 8514459
CIT	medullary thyroid cancer	1	19004986
CIT	medullary thyroid carcinoma	1	9799343
CIT	melanoma	3	3565312 2090199 3124954
CKS1B	melanoma	1	11463388
CLC	melanoma	3	3344216 6334137 5549896
CLDN1	hereditary breast cancer	1	11071387
CLDN1	melanoma	1	17160014
CLN3	melanoma	3	10900469 11830536
CLOCK	melanoma	1	11246849
CLPTM1L	NSCLC	2	19369581 18328944
CLPTM1L	cutaneous melanoma	1	19151717
CLPTM1L	melanoma	1	19151717
CLSPN	hereditary breast cancer	1	18281469
CLU	NSCLC	1	19879423
CLU	melanoma	3	17994631 18510700 16886681
CNO	SCLC	2	14907713
CNO	mammary adenocarcinoma	1	14907713
CNO	melanoma	2	14907713
COL11A1	NSCLC	1	17016581
COL18A1	sporadic breast cancer	1	16807676
COL1A1	male breast cancer	1	6585139
COL1A1	medullary thyroid carcinoma	1	1195397
COL1A1	melanoma	2	2440339 1195397
COL1A2	breast adenocarcinoma	1	10797313
COL1A2	male breast cancer	1	6585139
COL2A1	melanoma	1	271968
COMMD1	melanoma	5	942051 18289014
COMP	SCLC	2	8033748 2543304
COMP	melanoma	4	19420857 10806050 12218055
COMT	NSCLC	2	14734459 18258609
COMT	amelanotic melanoma	1	8433011
COMT	invasive breast cancer	3	9855007 12727796 16381944
COMT	mammary adenocarcinoma	1	18192686
COMT	melanoma	7	942051 8080447 8433011 18394561
COMT	sporadic breast cancer	1	15388245
COPA	NSCLC	1	16103883
COPA	melanoma	1	2746297
COPA	metastatic melanoma	1	2746297
COPG	NSCLC	1	18220333
COX10	melanoma	1	6312838
COX10	metastatic melanoma	1	6312838
COX17	NSCLC	1	14612491
CP	NSCLC	10	15951165 10655437 18416583 21585704 21585705 11904983 12848590 14656390
CP	SCLC	2	831755 11904983
CP	bronchial carcinoma	1	6640827
CP	bronchogenic carcinoma	1	18005620
CP	invasive breast cancer	1	831755
CP	malignant prostate tumor	1	10499589
CP	medullary thyroid carcinoma	2	1326293 1195397
CP	melanoma	31	942051 10655437 16914202 1538421 5806584 3109434 1172191 271968 7696855 3674957 19349552 3536081 1490110 947509 1195397 17283135 9429898 8145033 6447175 6469511 1591725
CP	metastatic melanoma	2	10655437 1591725
CP	prostatic intraepithelial neoplasia	2	11295633 9865844
CP	recurrent lung cancer	1	10664335
CPA4	NSCLC	2	17237035
CPA4	melanoma	1	17237035
CPD	Melanoma	1	16827749
CPD	cutaneous melanoma	2	11920582 20307647
CPD	mammary adenocarcinoma	1	5962839
CPD	melanoma	9	11920582 20307647 7559630 19788533 12388548 10946581 16827749 14961301
CPE	NSCLC	1	19474385
CPE	breast adenocarcinoma	1	19428990
CPE	invasive prostate carcinoma	1	5432063
CPE	mammary adenocarcinoma	3	5432063
CPE	medullary thyroid carcinoma	1	1195397
CPE	melanoma	19	7559630 6094682 1195397 5432063 7623204 17804705 2997335
CPE	prostatic intraepithelial neoplasia	1	11691807
CPM	SCLC	1	3875741
CPM	invasive breast cancer	1	10550133
CPM	melanoma	2	8683365 2810387
CPM	metastatic melanoma	1	2810387
CPM	recurrent breast cancer	1	8751807
CPM	unilateral breast cancer	4	19172584 18028020 9443863 20425603
CPO	melanoma	1	8949782
CPSF3	melanoma	2	18287387
CPZ	melanoma	3	7055803 3109363 3756939
CR1	bronchogenic carcinoma	1	1698311
CR1	invasive prostate carcinoma	1	5432063
CR1	mammary adenocarcinoma	3	5432063
CR1	melanoma	23	1847994 5432063 17250547 7594501 1172191 5696820 637870 6312838
CR1	metastatic melanoma	1	6312838
CR2	invasive prostate carcinoma	3	5432063
CR2	mammary adenocarcinoma	9	5432063
CR2	melanoma	41	11791175 5432063 11809676
CRH	SCLC	1	10537286
CRH	medullary thyroid carcinoma	7	1474334 8766879 16610247 14557423 18694866 1312432 1322279
CRH	melanoma	11	10536983 17181633 11606483 9758420 9506767 11396159 11586496 10816662 11936276
CRH	metastatic melanoma	1	11936276
CRK	NSCLC	2	10793061 17474147
CRLF1	female breast cancer	1	8317490
CRP	NSCLC	4	17288188 10588079 21569644 19060504
CRP	SCLC	3	8081044 17649794 1320568
CRP	benign breast tumor	1	14648971
CRP	bronchial carcinoma	1	15314978
CRP	bronchogenic carcinoma	1	1597938
CRP	cutaneous melanoma	1	11144523
CRP	invasive breast cancer	1	19728082
CRP	invasive prostate carcinoma	3	5432063
CRP	mammary adenocarcinoma	11	5136579 10050106 5432063
CRP	medullary thyroid carcinoma	1	14692663
CRP	melanoma	59	17329034 19307507 5432063 21546857 10806050 8453558 11468518 19995546 3844051 21843079 271968 8548924 8622090 13650640 11144523 8557680
CRP	metastatic melanoma	3	8453558 11468518 11144523
CRP	metastatic prostate cancer	1	15906096
CRP	recurrent breast carcinoma	1	14648971
CRY1	SCLC	2	14907713
CRY1	mammary adenocarcinoma	1	14907713
CRY1	melanoma	2	14907713
CRYAB	melanoma	1	12438269
CS	Melanoma	1	11278606
CS	NSCLC	4	14624715 14597747 17410040 21128227
CS	SCLC	2	14597747 2852124
CS	cutaneous melanoma	1	16855787
CS	early-stage breast cancer	3	2916935 2143667 8757272
CS	early-stage breast carcinoma	1	12569590
CS	invasive breast cancer	3	16150811 1534216
CS	male breast cancer	1	8859033
CS	mammary adenocarcinoma	2	7538264 12602905
CS	medullary carcinoma	2	16029131 8599045
CS	medullary thyroid cancer	2	18646485 11572035
CS	medullary thyroid carcinoma	4	16029131 16610247 8599045 20332708
CS	melanoma	27	1541825 942051 11992379 8360273 20165985 18306092 1532183 7929188 17656038 11278606 16855787 21080439 8620534 6204383 11083865 6606682 9062384 15086557 3571291 15531549
CS	prostatic intraepithelial neoplasia	1	16224209
CSE1L	melanoma	1	15504919
CSF1R	melanoma	1	11689955
CSF1R	metastatic prostate cancer	1	11689955
CSK	melanoma	2	1555235 11118478
CSNK1A1	NSCLC	1	20671611
CSNK1A1	melanoma	1	21566537
CSNK2A1	NSCLC	1	20671611
CSPG4	melanoma	2	21070915 20455858
CST3	melanoma	1	3344216
CST6	invasive breast carcinoma	1	16912163
CSTA	NSCLC	1	21325429
CTCF	invasive breast carcinoma	2	10839546
CTCF	melanoma	2	2440339 10626816
CTGF	NSCLC	1	16877704
CTGF	invasive breast cancer	2	10494775 17550972
CTGF	melanoma	3	21673687 1309586 9767231
CTH	melanoma	1	7061953
CTHRC1	melanoma	1	21477558
CTLA4	NSCLC	1	17932815
CTLA4	SCLC	1	18455243
CTLA4	melanoma	20	1714933 21061768 20721523 10984562 18027152 21061759 20150263 10899917 2523712 18321236 8635191 15314544 19490900 15496203 19118070 20512304 12789294 17932815 18528295
CTLA4	metastatic melanoma	6	17932815 18528295 21061768 20721523 10984562 21061759
CTNNB1	Melanoma	2	18042149 11950921
CTNNB1	NSCLC	1	16007200
CTNNB1	SCLC	1	16007200
CTNNB1	cutaneous melanoma	1	11950921
CTNNB1	medullary thyroid carcinoma	1	17131411
CTNNB1	melanoma	10	15133491 11351304 11930117 18042149 12124804 18287387 12964006 11950921 21294210
CTNNB1	metastatic melanoma	1	11950921
CTNND1	NSCLC	1	20715154
CTSB	NSCLC	1	987581
CTSB	melanoma	1	15367886
CTSB	metastatic prostate cancer	1	8661103
CTTN	melanoma	1	21562571
CUL1	NSCLC	1	10338207
CX3CL1	cutaneous melanoma	1	20005902
CX3CL1	medullary thyroid carcinoma	1	18984779
CX3CL1	melanoma	3	19013246 17372897 20005902
CX3CL1	metastatic melanoma	1	20005902
CX3CR1	cutaneous melanoma	1	20005902
CX3CR1	melanoma	3	17372897 9306402 20005902
CX3CR1	metastatic melanoma	1	20005902
CXCL10	NSCLC	1	11776375
CXCL10	breast adenocarcinoma	1	15081542
CXCL10	melanoma	5	17032700 21155750 21235385 15173015 16782388
CXCL10	metastatic melanoma	1	21235385
CXCL12	Melanoma	1	11369232
CXCL12	NSCLC	4	18575756 20378003 16929169 19787276
CXCL12	SCLC	5	15471215 14603250 10506573 20940407
CXCL12	breast adenocarcinoma	1	15081542
CXCL12	cutaneous melanoma	1	12499276
CXCL12	early-stage breast cancer	2	11242036
CXCL12	mammary adenocarcinoma	1	10710306
CXCL12	melanoma	21	19660434 12626597 20036848 14583470 12499276 2523712 19305148 11369232 15205345 8971175 21742774 15843590 16929176 20930067 16493048 11242036 16685428 10588729
CXCL12	metastatic melanoma	4	12626597 11242036 20930067
CXCL12	metastatic prostate cancer	1	15180966
CXCL13	prostatic intraepithelial neoplasia	1	19375853
CXCL14	early-stage breast cancer	1	11242036
CXCL14	melanoma	4	11242036 20333465 16001073
CXCL14	metastatic melanoma	1	11242036
CXCL16	melanoma	2	19812206 14699018
CXCL1	NSCLC	1	17476345
CXCL1	bronchial carcinoma	1	10735013
CXCL1	female breast cancer	1	10735013
CXCL1	mammary adenocarcinoma	1	17470200
CXCL1	melanoma	15	2685559 16098041 15899804 11719444 20596077 10391945 11112786 12964041 1906501 16452192 11536292 10843728 10735013 20722759
CXCL1	metastatic prostate cancer	2	10823417 18780829
CXCL2	mammary adenocarcinoma	1	21621198
CXCL2	melanoma	4	11112786 15899804 3493432 19940857
CXCL5	NSCLC	1	19129922
CXCL5	melanoma	3	8145033 19155472
CXCL9	Melanoma	1	20948440
CXCL9	breast adenocarcinoma	1	19787232
CXCL9	melanoma	5	17653822 21179030 15173015 20948440 16618770
CXCL9	metastatic melanoma	1	20948440
CXCR3	NSCLC	2	17949407 19887480
CXCR3	breast adenocarcinoma	1	15081542
CXCR3	cutaneous melanoma	1	10606049
CXCR3	melanoma	11	12626597 15520172 15173015 16165256 17297455 10606049 15981210 11571298 8760810 10588729
CXCR3	metastatic melanoma	2	12626597 15520172
CXCR4	Melanoma	4	19779716 9121432 15753377 15059909
CXCR4	NSCLC	10	18502034 16322285 12673677 20147779 21341111 15802268 18575756 20378003 16929169 18695264
CXCR4	SCLC	9	15471215 14603250 19335276 10506573 20147779 12414661 20457658 15806155
CXCR4	anaplastic thyroid cancer	3	12519884
CXCR4	breast adenocarcinoma	1	9478934
CXCR4	cutaneous melanoma	2	12499276 17970806
CXCR4	early-stage breast cancer	7	11242036
CXCR4	invasive breast cancer	1	20020198
CXCR4	mammary adenocarcinoma	2	20151982 10710306
CXCR4	melanoma	76	21105715 19660434 20036848 15753377 15059909 15225616 15207725 16826425 15029227 12499276 9121432 12815382 19305148 271968 9306402 19627512 10469343 17306330 16929176 16638848 17032700 11689955 11413487 20930067 17332756 16493048 14972535 17410362 21076067 10200343 16288036 21056990 12626597 20061818 12176869 20925198 14583470 18097956 17297455 17970806 2414279 15981210 11571298 15205345 9933168 …
CXCR4	metastatic melanoma	10	16288036 12626597 11242036 20930067
CXCR4	metastatic prostate cancer	4	15180966 18201276 11689955 21076047
CXCR6	melanoma	3	17306330 19812206 14699018
CXCR7	NSCLC	1	20378003
CXCR7	early-stage breast cancer	2	11242036
CXCR7	melanoma	6	12626597 11242036 20930067
CXCR7	metastatic melanoma	4	12626597 11242036 20930067
CXorf1	melanoma	1	9881668
CYB5D1	melanoma	1	8849440
CYBA	melanoma	1	15958521
CYBB	melanoma	1	2425263
CYC1	medullary thyroid carcinoma	1	1195397
CYC1	melanoma	9	942051 1195397
CYLD	melanoma	1	10655586
CYP11A1	melanoma	2	12139394 11161433
CYP19A1	hereditary breast cancer	1	16604491
CYP19A1	invasive breast cancer	1	17325027
CYP1A1	NSCLC	10	16012082 8706015 19608585 12007217 14734459 20845989 10493307 16195240 20015843
CYP1A1	SCLC	3	14602525 12007217 15646021
CYP1A1	breast adenocarcinoma	3	11710520 19424633 19601638
CYP1A1	bronchogenic carcinoma	2	9263643 1844873
CYP1A1	female breast cancer	3	15583370 16792888 11408954
CYP1A1	invasive breast cancer	1	8910454
CYP1A1	melanoma	2	271968 16998606
CYP1A1	prostatic intraepithelial neoplasia	1	15195126
CYP1A1	sporadic breast cancer	1	15725614
CYP1A2	SCLC	2	14907713
CYP1A2	breast adenocarcinoma	2	18497089 19666078
CYP1A2	bronchogenic carcinoma	1	1844873
CYP1A2	mammary adenocarcinoma	1	14907713
CYP1A2	melanoma	2	14907713
CYP1B1	NSCLC	3	14734459 18258609 14644512
CYP1B1	breast adenocarcinoma	6	18497089 10702233 19666078 11710520 19424633 19601638
CYP1B1	bronchogenic carcinoma	1	9263643
CYP1B1	invasive breast cancer	2	8910454
CYP1B1	melanoma	4	10204484 20103730 19690133 19820397
CYP27B1	melanoma	2	21160030 15225832
CYP2C19	recurrent breast cancer	1	10955816
CYP2C9	breast adenocarcinoma	1	19074529
CYP2C9	recurrent breast cancer	1	10955816
CYP2D6	NSCLC	1	10493307
CYP2D6	SCLC	9	14907713 14602525
CYP2D6	bronchial carcinoma	1	10445407
CYP2D6	bronchogenic carcinoma	3	8299311 8528267 2011143
CYP2D6	invasive breast cancer	1	20809362
CYP2D6	mammary adenocarcinoma	4	14907713
CYP2D6	melanoma	12	14907713 7586185 1600608 10471058
CYP2D6	recurrent breast cancer	2	17115111
CYP2E1	NSCLC	4	16142352 15536330 18258609 9066584
CYP2E1	melanoma	2	13650640 17847068
CYP3A4	NSCLC	1	17575239
CYP3A4	SCLC	1	14515059
CYP3A4	bronchial carcinoma	1	10445407
CYP3A4	melanoma	5	10344739 942051
CYP3A4	recurrent breast cancer	1	10955816
CYP3A5	SCLC	1	14515059
CYP3A5	bronchial carcinoma	1	10445407
CYR61	invasive breast cancer	1	15782133
CYR61	melanoma	1	19632997
CYR61	metastatic melanoma	1	19632997
DAAM1	mammary adenocarcinoma	1	12632087
DAAM2	mammary adenocarcinoma	1	12632087
DAB2	metastatic prostate cancer	1	15041729
DAB2IP	metastatic prostate cancer	3	20332235 15041729 15210113
DACT1	melanoma	1	21362156
DAD1	SCLC	1	16116477
DAO	Melanoma	1	12777977
DAO	SCLC	2	14907713
DAO	mammary adenocarcinoma	1	14907713
DAO	medullary thyroid carcinoma	3	6798062
DAO	melanoma	3	12777977 14907713
DAP	NSCLC	2	12473584 15634757
DAP	cutaneous melanoma	1	10766168
DAP	medullary carcinoma	1	9664176
DAP	melanoma	1	10766168
DAPK1	NSCLC	1	19506903
DARC	NSCLC	1	7699323
DARC	melanoma	3	7744785 10477904 7592830
DBC1	NSCLC	1	15746151
DBF4	cutaneous melanoma	1	17768177
DBF4	melanoma	1	17768177
DBH	melanoma	5	3488815 942051
DBI	melanoma	1	1292782
DBN1	NSCLC	1	21242119
DBP	melanoma	7	2987824 19394758 10896812 10940259 223503 5806584
DBP	skin melanoma	1	10940259
DBT	invasive prostate carcinoma	2	5432063
DBT	mammary adenocarcinoma	6	5432063
DBT	melanoma	26	5432063
DC2	Melanoma	1	11829282
DC2	melanoma	1	11829282
DCC	NSCLC	4	7812947 10353603 12527710
DCC	female breast cancer	1	2424168
DCC	invasive breast cancer	2	11056302 10969518
DCC	invasive breast carcinoma	4	8460634 1371874 8592434 7519589
DCC	mammary adenocarcinoma	1	966244
DCC	melanoma	4	3930422 8427884 6311560 1594239
DCC	recurrent breast cancer	1	2444337
DCI	melanoma	1	2440339
DCK	melanoma	1	7698025
DCN	melanoma	1	5647268
DCT	NSCLC	2	11551421 15196738
DCT	bronchial carcinoma	1	5701856
DCT	melanoma	11	10461199 1492075 18674612 7855073 15265682 20237288 14712208 7858411 20386969 8234201 8752840
DDB1	melanoma	1	12504558
DDB2	melanoma	1	8242752
DDC	NSCLC	2	8007421 10715307
DDC	SCLC	4	2438285 8007421 2168288 7896456
DDC	medullary thyroid carcinoma	4	6798062 6736207
DDC	melanoma	6	11121376 942051 17535031
DDR1	NSCLC	2	20596615 18083107
DDR1	early-stage breast cancer	1	12490681
DDX58	melanoma	1	19099299
DEC1	invasive breast cancer	1	12507560
DENND2D	melanoma	1	18677770
DES	invasive breast cancer	1	16896041
DES	mammary adenocarcinoma	4	10357781 1253164 6768454 3020299
DES	medullary carcinoma	1	3104256
DES	melanoma	12	942051 15621675 6323603 11515019 2430037 2224777 9764806 9662379
DES	metastatic prostate cancer	7	3529921 15046698 3883502 2968760 2724259 12835516 3139279
DES	prostatic intraepithelial neoplasia	1	11507058
DFNA5	melanoma	2	11297734 16735241
DHCR24	melanoma	1	15688385
DHCR7	SCLC	2	14907713
DHCR7	mammary adenocarcinoma	1	14907713
DHCR7	melanoma	2	14907713
DHFR	NSCLC	4	21036757 9762351 18187583 19419926
DHFR	SCLC	3	5963888
DHFR	invasive prostate carcinoma	6	5432063
DHFR	mammary adenocarcinoma	20	8277497 5432063 1732551
DHFR	medullary thyroid carcinoma	5	1195397
DHFR	melanoma	91	18512713 1195397 5432063 8886973 16039863 1368055 18324763 20564235 7430700 2823261
DHH	melanoma	1	1394207
DHODH	melanoma	1	21430780
DIAPH1	melanoma	1	15250933
DIP	NSCLC	1	11857398
DIP	melanoma	8	942051
DKK1	NSCLC	1	17363569
DKK1	melanoma	1	10841026
DKK3	NSCLC	2	17949785 11408931
DKK4	melanoma	1	16331256
DLC1	NSCLC	2	17888903
DLEC1	NSCLC	2	20630829 21426665
DMBT1	NSCLC	1	10213490
DMBT1	SCLC	2	10962442 10213490
DMBT1	hereditary breast cancer	1	19830809
DMBT1	melanoma	3	12239452 8205526 12673672
DMC1	melanoma	1	3943125
DMD	SCLC	4	14907713
DMD	invasive breast carcinoma	1	10839546
DMD	invasive prostate carcinoma	1	5432063
DMD	mammary adenocarcinoma	6	14907713 7188842 5432063
DMD	medullary thyroid carcinoma	2	1195397
DMD	melanoma	22	14907713 1195397 5432063 17314512 19804941 18723276
DMD	metastatic melanoma	1	19804941
DMN	cutaneous melanoma	1	3334971
DMN	melanoma	24	16179867 12079204 2044059 8320355 12076557 3411143 9267246 3738187 9293264 2715663 2347959 3855946 6630618 2308925 1558990 6341476 5910392 2029092 3334971 21262599
DMP1	NSCLC	1	11021631
DMP1	melanoma	1	11711428
DMPK	melanoma	1	21438541
DNAJB6	melanoma	1	15589840
DNMT1	NSCLC	4	10325416 16888795
DNMT1	SCLC	1	20682643
DNMT1	breast adenocarcinoma	1	10647931
DNMT1	cutaneous melanoma	1	10555141
DNMT1	melanoma	10	16497664 10924517 10647931 8242752 10555141 19932585 16801630
DNMT1	sporadic breast cancer	1	19943104
DNMT3A	cutaneous melanoma	1	10555141
DNMT3A	melanoma	2	16497664 10555141
DNMT3B	NSCLC	3	16773201 16951144
DNMT3B	SCLC	1	12101420
DNMT3B	cutaneous melanoma	3	10555141
DNMT3B	melanoma	5	10802651 10555141 19932585
DNMT3L	melanoma	1	12538238
DR1	NSCLC	2	9887101 987581
DR1	infiltrating breast cancer	1	10449169
DR1	invasive prostate carcinoma	1	5432063
DR1	mammary adenocarcinoma	3	5432063
DR1	medullary thyroid carcinoma	1	1195397
DR1	melanoma	21	9807738 1195397 5432063 1848598 1380674 271968 1847504 12817001
DR1	metastatic melanoma	2	1848598 12817001
DRAM	breast adenocarcinoma	1	21490427
DRD2	melanoma	1	12964006
DRD3	melanoma	1	2064354
DSC2	melanoma	1	10902626
DSE	melanoma	1	2199796
DSP	melanoma	1	3025221
DSPP	melanoma	5	942051 3025221
DSPP	prostatic intraepithelial neoplasia	1	16108038
DST	NSCLC	1	8806100
DST	SCLC	3	1963547 8806100 8221655
DST	melanoma	1	2113314
DTNB	Melanoma	1	2065101
DTNB	SCLC	4	14907713
DTNB	invasive prostate carcinoma	1	5432063
DTNB	mammary adenocarcinoma	5	14907713 5432063
DTNB	melanoma	20	2065101 14907713 13428781 5432063
DTNB	metastatic melanoma	1	2065101
DUSP1	NSCLC	1	20890299
DUSP1	melanoma	1	18289014
DUSP26	anaplastic thyroid cancer	2	19233143 16924234
DUSP2	melanoma	1	10395327
DUSP6	NSCLC	1	15095291
E2F1	NSCLC	3	16317086 11768610 10559859
E2F1	SCLC	1	11313916
E2F1	anaplastic thyroid cancer	1	15118916
E2F1	bronchogenic carcinoma	1	15607962
E2F1	invasive breast cancer	1	21478909
E2F1	melanoma	13	9845363 9627115 20026813 16775429 18682683 10918605 15574415 21139044 12649208 21080799 9689056 21454583 16481740
E2F1	metastatic melanoma	5	21139044 21080799 20026813 16775429 18682683
E2F1	metastatic prostate cancer	1	21045146
E2F1	prostatic intraepithelial neoplasia	1	9426064
E2F2	melanoma	3	9689056 10594755
E2F3	NSCLC	1	10559859
E2F4	NSCLC	1	10559859
E2F4	anaplastic thyroid cancer	1	15118916
E2F4	anaplastic thyroid carcinoma	1	17981789
E2F4	melanoma	1	18676853
E2F5	invasive breast cancer	1	21374739
E2F5	melanoma	1	21454583
E4F1	NSCLC	1	10559859
EBAG9	invasive breast cancer	1	15867365
EBP	SCLC	4	14907713
EBP	mammary adenocarcinoma	2	14907713
EBP	melanoma	10	942051 14907713 10493511 10208280
ECD	Melanoma	1	21135106
ECD	NSCLC	1	7063747
ECD	invasive breast cancer	1	20480225
ECD	melanoma	5	12538688 10588391 21135106 11817040
ECD	metastatic melanoma	1	11817040
ECHS1	melanoma	1	21693616
ECT2	NSCLC	1	16495035
EDA	melanoma	1	18176544
EDG1	invasive breast cancer	1	12941847
EDN1	melanoma	1	11709722
EDNRA	melanoma	2	10383740
EDNRB	melanoma	5	16954478 15906230 16623715 10383740
EEA1	melanoma	1	9889123
EED	metastatic prostate cancer	2	10604983
EFEMP1	sporadic breast cancer	1	19115204
EFNB3	SCLC	1	10037197
EFS	SCLC	1	12108918
EFS	bronchial carcinoma	1	10543288
EFS	melanoma	4	21451389 17651037 2319140 9872311
EFS	metastatic melanoma	2	17651037 2319140
EGF	Melanoma	6	15514032 17456752 15087376 15883616 16248800 10587647
EGF	NSCLC	79	10226546 9290266 19374595 8735986 2380259 21142856 11251004 1419897 17204867 16205628 12646240 18569529 15735034 16766261 19037840 9615719 17634832 10622253 15492241 19004725 17145836 20477246 15084387 18701187 20878128 10815932 12460919 17276470 18390417 15078990 18296914 16552172 19307998 10655437 21807458 1327036 20551051 9615470 2830015 17496429 2857420 18779612 20942630 18245547 16633328 157…
EGF	SCLC	14	7903203 2993906 11313903 6254391 15492792 2848004 2380259 2830015 14907713 3032412 10770635 9468525 16633328
EGF	amelanotic melanoma	1	7730808
EGF	anaplastic thyroid cancer	2	15078990 18423422
EGF	anaplastic thyroid carcinoma	2	15027116 3381624
EGF	breast adenocarcinoma	17	11969291 7916898 1776854 11897504 7981445 10403829 18289622 8364927 2795690 2683995 12761490 10769641 10786684 8439318 10364198 11004908 8083436
EGF	bronchogenic carcinoma	2	5926742 1828071
EGF	female breast cancer	2	8996543 2032259
EGF	invasive breast cancer	4	15704104 17294443 19038333 11524552
EGF	invasive breast carcinoma	3	10622253
EGF	invasive prostate carcinoma	17	5432063
EGF	male breast cancer	1	2870269
EGF	malignant prostate tumor	1	10499589
EGF	mammary adenocarcinoma	80	9539953 8467499 9150275 8521618 5432063 9563648 10209028 5544593 7753557 8422702 8276719 2530243 9858340 14907713 16166198 9405304 8957076 8105439 7672928 1703045 9397155 13598821 3004710 12374462 16397232 16414307 2055947 11759827 2986710 3056958
EGF	medullary carcinoma	1	811671
EGF	medullary thyroid carcinoma	9	1326293 18756447 1195397
EGF	melanoma	366	6243633 12749703 7644477 7706254 9582016 20061986 2831241 5806584 16248800 19003995 7689722 6983525 2340496 3000950 3002610 15087376 5884360 17119451 3489522 16307652 16098054 3419514 9478978 19896805 10393532 1323541 2834372 5432063 6771000 3652009 19718025 11048727 1555235 14907713 637870 10980614 21078678 17170735 10363586 15373802 6300498 9042221 1195397 8402738 3733878 14681060 11844511 1538…
EGF	metastatic melanoma	7	10655437 10866317 6279663 16098054 12370822 6300498 3316051
EGF	metastatic prostate cancer	4	9535896 17013895 17960590 17363490
EGF	prostatic intraepithelial neoplasia	3	10325501 7522959 11506815
EGF	recurrent prostate cancer	1	14662770
EGF	thyroid medullary carcinoma	1	811671
EGFL7	NSCLC	1	20034472
EGFR	Melanoma	3	20010863 17111370 12207743
EGFR	NSCLC	740	20127143 20423982 10226546 17227238 18438878 21357891 9014747 11448895 15788655 19371962 15913841 11251004 16778591 20130436 16843264 15604279 15857287 10481927 20956191 21463141 20155428 17410005 16766261 21423210 18367287 12796401 20673491 18458043 20716641 15084387 19201048 17175059 10764334 20832137 20159991 17353898 15196739 21317742 19096301 15899817 20627894 20480736 12429640 20973798 1791…
EGFR	SCLC	23	1911210 21481786 17549418 20028651 15026553 17601631 6266631 14603439 20130436 21178714 11165398 17784875 15994928 15492792 18829487 20837450 2848004 15647370 10770635 10318809 20852864
EGFR	anaplastic thyroid cancer	5	17938326 21220477 10628390 15078990
EGFR	anaplastic thyroid carcinoma	3	10942601 15827337 10628390
EGFR	bilateral breast cancer	1	8847135
EGFR	breast adenocarcinoma	12	12761490 17251686 1709586 10347170 17363959 10647931 19514842 3093483 18289622
EGFR	bronchial carcinoma	1	21424799
EGFR	bronchogenic carcinoma	1	19241901
EGFR	cutaneous melanoma	2	20562656 21713365
EGFR	early-stage breast cancer	1	20665703
EGFR	female breast cancer	1	12683217
EGFR	invasive breast cancer	15	15095477 11165756 15031710 19685490 10706093 11920586 20473280 19065064 20543821 18536655 11782368 17001676 9582527 16322251
EGFR	invasive breast carcinoma	12	10622253 10681748 7517222 12118023 18060028 11389077 19434314 18400253
EGFR	invasive prostate carcinoma	1	7606709
EGFR	male breast cancer	2	1949915 12419588
EGFR	male breast carcinoma	1	1538271
EGFR	malignant prostate tumor	1	10499589
EGFR	mammary adenocarcinoma	8	8105439 9397155 11194458 12605184 15668805 7753557 8957076 1318304
EGFR	medullary carcinoma	3	15958055 19886718 18175520
EGFR	medullary thyroid carcinoma	6	19776290 9247102 1326293 18756447 20943719
EGFR	melanoma	108	18347140 11713583 10802651 12749703 12522257 7706254 20544847 20061986 21713365 19003995 11231770 1322798 17594688 17549380 9815926 9688140 18398842 10440377 16098054 3419514 19896805 20528747 15273254 18023415 19596357 17522246 637870 21078678 20562656 15695395 9042221 11287972 14681060 12469172 11208852 18227705 1629628 20232784 10628399 9216646 17760830 18440031 10655437 942051 9620065 1837721…
EGFR	metastatic melanoma	11	15273254 11713583 10655437 16098054 20232784 10628399
EGFR	metastatic prostate cancer	5	9535896 17013895 17363490 18769126 19294521
EGFR	nsclc	1	18083041
EGFR	prostatic intraepithelial neoplasia	6	9924433 7606709 15472903 10519415 17183836 7892162
EGFR	recurrent breast cancer	1	9865918
EGFR	recurrent lung cancer	1	16140420
EGFR	undifferentiated thyroid carcinoma	1	16287490
EGLN3	medullary thyroid carcinoma	1	17102081
EGLN3	melanoma	1	17102081
EGR1	NSCLC	2	20959484 7478546
EGR1	breast adenocarcinoma	1	16093249
EGR1	medullary thyroid carcinoma	1	1195397
EGR1	melanoma	3	16093249 19706684 1195397
EGR1	prostatic intraepithelial neoplasia	1	11567222
EGR2	medullary thyroid carcinoma	1	1195397
EGR2	melanoma	3	1906159 19706684 1195397
EGR3	melanoma	2	1906159 19706684
EIF3A	invasive breast cancer	2	17529973
EIF3H	NSCLC	1	10362802
EIF5A2	NSCLC	1	20830705
EMB	SCLC	2	14907713
EMB	mammary adenocarcinoma	1	14907713
EMB	melanoma	2	14907713
EMD	NSCLC	1	14988746
EMD	melanoma	3	20956101 15483013 18388930
EMD	metastatic melanoma	1	18388930
EML4	NSCLC	10	20009909 18242762 10706887 18593892 21103621 19737969 19032370 17625570
ENG	bronchial carcinoma	1	3003007
ENG	metastatic prostate cancer	1	10348742
ENO1	NSCLC	2	21159241 17094902
EPHA2	sporadic breast cancer	1	17011986
EPHA3	melanoma	1	14993899
EPHA3	metastatic melanoma	1	14993899
EPHA4	prostatic intraepithelial neoplasia	1	15342375
EPHB2	SCLC	1	10037197
EPHB6	SCLC	1	10037197
EPHX1	NSCLC	1	18258609
EPO	NSCLC	3	18347197 17649769 15772576
EPO	amelanotic melanoma	1	7305612
EPO	female breast carcinoma	1	9473775
EPO	mammary adenocarcinoma	1	12118093
EPO	melanoma	5	9270023 2112046 7305612 16110135 1650000
EPOR	melanoma	1	9270023
EPOR	prostatic intraepithelial neoplasia	1	17637760
EPS8	malignant prostate tumor	1	10499589
EPX	melanoma	1	12773629
ERBB2	NSCLC	6	10973323 10764334 15994928 17311002 10656440 16818618
ERBB2	SCLC	1	15994928
ERBB2	female breast cancer	1	15300811
ERBB2	hereditary breast cancer	1	18567944
ERBB2	invasive breast cancer	3	17529973 19945923
ERBB2	male breast cancer	1	15300811
ERBB2	malignant breast tumor	1	11425269
ERBB2	mammary adenocarcinoma	2	16585198 15870067
ERBB2	melanoma	2	1322798 14993899
ERBB2	metastatic melanoma	1	14993899
ERBB2	metastatic prostate cancer	2	18769126 19294521
ERBB2	sporadic breast cancer	4	18596026 19434886 1757079 15351094
ERBB3	malignant breast tumor	1	11425269
ERBB3	melanoma	2	7540532 15150091
ERBB4	Melanoma	1	20021303
ERBB4	melanoma	2	20021303 19718025
ERC1	invasive prostate carcinoma	1	5432063
ERC1	mammary adenocarcinoma	3	5432063
ERC1	melanoma	13	5432063
ERC2	invasive prostate carcinoma	1	5432063
ERC2	mammary adenocarcinoma	3	5432063
ERC2	melanoma	13	5432063
ERCC1	NSCLC	62	20504223 10320375 16557672 19538866 20462983 15764785 17640298 19488864 15026553 19361884 16195237 12867068 20082278 12114432 19799875 14624713 21168393 18623378 21597406 18342529 20395129 19884554 21493726 21248763 20541281 19962780 21152077 18450322 21918337 20351547 17222938 16980606 20673515 20332140 20189873 17417781 19552012 17396481 18977553 18804893 21029626 19733931 12437479 18823676 157…
ERCC1	SCLC	4	20975385 21440950 15026553 17889401
ERCC1	cutaneous melanoma	1	17210993
ERCC1	invasive breast cancer	1	19318915
ERCC1	melanoma	3	17210993 8845476 11150357
ERCC1	metastatic prostate cancer	5	16957145
ERCC2	NSCLC	1	11058619
ERCC2	invasive breast cancer	2	18196582 16030124
ERCC2	melanoma	1	11888908
ERCC4	invasive breast cancer	1	17436274
ERCC5	invasive breast cancer	1	16381944
ERCC6	Melanoma	1	16258177
ERCC6	melanoma	1	16258177
EREG	NSCLC	1	19138950
ERF	anaplastic thyroid cancer	1	11846609
ERG	NSCLC	2	21047489 20507803
ERG	cutaneous melanoma	2	8489436 21674222
ERG	melanoma	11	14499824 10946080 1544774 7829090 9443392 12137767 16562510 8489436 8502479 21674222 8249579
ERG	metastatic melanoma	2	16562510 9443392
ERG	metastatic prostate cancer	3	16951141 9443392
ERG	prostatic intraepithelial neoplasia	17	19396168 21383613 17922029 21623182 18065961 18563191 9443392 21961743 16432235 16213704 11854455 21169414 19396167
ESAM	melanoma	2	12819200 20153339
ESD	NSCLC	1	16319328
ESR1	female breast cancer	1	21868547
ESR1	invasive breast cancer	1	20033484
ESR1	sporadic breast cancer	3	16477637 17904846
ESR2	sporadic breast cancer	3	16261413 19429453 17904846
ETS1	invasive breast cancer	1	21444677
ETS1	melanoma	1	1713127
ETV1	Melanoma	1	12054346
ETV1	melanoma	3	17123506 20944735 12054346
ETV1	metastatic prostate cancer	1	16951141
ETV1	prostatic intraepithelial neoplasia	2	17922029 19789348
ETV4	melanoma	1	17123506
ETV4	metastatic prostate cancer	1	16951141
ETV4	prostatic intraepithelial neoplasia	1	20736744
ETV5	melanoma	1	17123506
ETV6	NSCLC	1	17625570
ETV6	invasive breast cancer	1	15887243
ETV6	melanoma	1	1709722
EVI2B	melanoma	1	12519127
EWSR1	breast adenocarcinoma	1	10647931
EWSR1	melanoma	5	10647931 20712646
EWSR1	non-cutaneous melanoma	1	20712646
EXOC2	invasive breast cancer	2	17529973
EXOC3	NSCLC	1	18328944
EYA3	invasive breast cancer	1	20418914
EZH2	NSCLC	2	21539681 21270667
EZH2	SCLC	1	18421308
EZH2	anaplastic thyroid cancer	1	11846609
EZH2	cutaneous melanoma	1	16330673
EZH2	invasive breast carcinoma	3	17502350 19661437 11126200
EZH2	medullary carcinoma	1	19886718
EZH2	melanoma	7	8790415 17693191 16330673 20838376 17911618 21383005 14993899
EZH2	metastatic melanoma	2	21383005 14993899
EZH2	metastatic prostate cancer	5	12374961 18006806 15210113 10604983
F10	Melanoma	2	8417834 8923704
F10	SCLC	2	14907713
F10	cutaneous melanoma	1	8923704
F10	mammary adenocarcinoma	1	14907713
F10	melanoma	129	10406796 20140010 3149236 17135264 4062257 12884286 3080378 8417834 2734821 10363980 7908833 8857670 7256537 9209343 16920575 18567001 3708559 10366710 8402221 10749584 7650296 1668533 21087931 3999729 10330411 3542141 3625393 209054 7961886 8180966 1409107 7657528 3132343 14907713 336380 10999942 15300733 6852342 2578042 3139579 2833329 2297694 21393247 10744047 8436442 6463854 3917273 1940447 2…
F10	metastatic melanoma	8	15187325 6088347 15024700 10363980 3200838 7600558 1317866 2297694
F11	invasive prostate carcinoma	1	5432063
F11	mammary adenocarcinoma	3	5432063
F11	melanoma	16	5432063 6208129 7046918 1585837
F12	SCLC	2	1654059 1660040
F12	amelanotic melanoma	1	5918574
F12	mammary adenocarcinoma	1	5544593
F12	melanoma	4	144559 2737997 5918574 8332118
F2	NSCLC	2	1718400 2430072
F2	SCLC	6	14907713
F2	amelanotic melanoma	1	12100494
F2	bronchial carcinoma	1	5706694
F2	bronchogenic carcinoma	2	6059570
F2	cutaneous melanoma	1	10870514
F2	mammary adenocarcinoma	4	427787 14907713
F2	melanoma	23	942051 12100494 10096553 2303529 2302705 10870514 6572555 9851930 7414950 1661823 14907713 6573723 558988 6312838
F2	metastatic melanoma	2	6312838
F3	mammary adenocarcinoma	2	5840387
F3	melanoma	2	2302705 7956691
F5	melanoma	3	209054 21159666 9176486
F5	metastatic melanoma	1	21159666
F7	invasive prostate carcinoma	1	5432063
F7	mammary adenocarcinoma	3	5432063
F7	melanoma	13	5432063
F8	melanoma	2	1661823 8724788
F9	SCLC	1	2823151
F9	invasive prostate carcinoma	2	5432063
F9	mammary adenocarcinoma	6	5432063
F9	medullary thyroid carcinoma	4	1195397 1350057
F9	melanoma	58	942051 9486968 5432063 2900709 5806584 7657528 2884032 2562438 3488815 14734818 887927 2456211 14516789 11497284 9611775 3058164 1382418 1195397 1837520 2440339 1623557 2040539 3461723
F9	metastatic prostate cancer	1	1525060
FAAH	melanoma	3	9790682
FABP7	invasive breast carcinoma	1	19590950
FABP7	melanoma	4	16237179 15734831 16618771
FADD	NSCLC	1	17075122
FADD	SCLC	1	9990849
FADD	breast adenocarcinoma	1	9786905
FADD	melanoma	7	9217148 19285976 17075122 16438619 19342627 10980599 11716543
FAM129B	melanoma	1	21148485
FANCA	bronchogenic carcinoma	1	12766948
FANCA	invasive breast cancer	1	9806548
FANCC	bronchogenic carcinoma	2	12766948
FANCC	invasive breast cancer	1	9806548
FANCC	sporadic breast cancer	1	19536649
FANCD2	NSCLC	1	15694018
FANCD2	bronchogenic carcinoma	1	12766948
FANCD2	invasive breast cancer	1	9806548
FANCD2	sporadic breast cancer	2	19536649 16679306
FANCG	bronchogenic carcinoma	1	12766948
FANCG	invasive breast cancer	2	9806548
FANCI	sporadic breast cancer	1	19536649
FANCL	sporadic breast cancer	1	16679306
FAP	NSCLC	1	15230629
FAP	anaplastic thyroid carcinoma	1	7962323
FAP	cutaneous melanoma	1	12542520
FAP	melanoma	5	9591632 8391923 15133496 12542520 12019208
FAS	NSCLC	3	12466971 21481786 11165392
FAS	SCLC	3	12466971 21481786 11165392
FAS	anaplastic thyroid carcinoma	1	11686581
FAS	breast adenocarcinoma	1	18239283
FAS	infiltrating breast cancer	1	17653900
FAS	invasive breast cancer	1	15390078
FAS	melanoma	18	942051 11163401 17904792 19168581 15172643 11225993 18618109 17762755 9261184 10900469 10092779 16538172 17652623 12903626
FAS	prostatic intraepithelial neoplasia	2	20464497 15880754
FASLG	NSCLC	1	11165392
FASLG	SCLC	1	11165392
FASLG	melanoma	1	16538172
FASN	breast adenocarcinoma	1	10647931
FASN	melanoma	7	10647931 21213365 20805790 18770866
FASN	metastatic melanoma	1	18770866
FAT	melanoma	1	19228739
FAT	metastatic prostate carcinoma	1	18700688
FBLN1	breast adenocarcinoma	1	10647931
FBLN1	melanoma	4	10647931
FBLN5	melanoma	1	18339882
FBN2	NSCLC	1	15951052
FBP1	SCLC	2	14907713
FBP1	mammary adenocarcinoma	1	14907713
FBP1	melanoma	2	14907713
FBXL14	NSCLC	1	10655587
FBXO11	melanoma	1	19360327
FCRLA	melanoma	1	17625599
FDFT1	NSCLC	1	987581
FEN1	SCLC	1	14562054
FES	melanoma	1	7814145
FEV	bronchogenic carcinoma	1	9334092
FEZ1	NSCLC	1	12114433
FEZ1	SCLC	1	12114433
FGF10	melanoma	3	10873378
FGF12	anaplastic thyroid carcinoma	1	17045167
FGF1	melanoma	2	21302306 8819125
FGF2	NSCLC	4	19318994 21152424 17145836
FGF2	melanoma	8	12464388 15091189 12137767 16029424 8970586 16288042 15314170 11280792
FGF2	metastatic melanoma	1	12464388
FGF3	prostatic intraepithelial neoplasia	1	10945637
FGF4	melanoma	1	19633643
FGF4	prostatic intraepithelial neoplasia	1	10945637
FGF6	prostatic intraepithelial neoplasia	1	10945637
FGF7	NSCLC	1	21152424
FGF7	melanoma	3	10873378
FGF8	prostatic intraepithelial neoplasia	1	10629559
FGF9	NSCLC	2	17145836
FGFR1	NSCLC	4	15994928 6382953 17145836
FGFR1	SCLC	2	15994928 19903855
FGFR1	invasive breast cancer	2	20473280 12040186
FGFR1	malignant prostate tumor	1	9537256
FGFR1	medullary thyroid carcinoma	1	1326293
FGFR1	melanoma	9	3344216 10684625 18245465 6382953 8819125 19949352 10395325
FGFR1	metastatic melanoma	1	18245465
FGFR1	metastatic prostate cancer	1	11085537
FGFR1	prostatic intraepithelial neoplasia	3	14695195 14678983 11406643
FGFR1OP	NSCLC	1	17888034
FGFR2	NSCLC	3	21152424 17145836
FGFR2	SCLC	1	19903855
FGFR2	female breast cancer	1	19582883
FGFR2	hereditary breast cancer	1	19863427
FGFR2	invasive breast cancer	3	17529973 17081916
FGFR2	malignant prostate tumor	1	9537256
FGFR2	melanoma	4	1847668 3344216 19147536
FGFR2	prostatic intraepithelial neoplasia	2	14695195 11406643
FGFR2	sporadic breast cancer	1	21060860
FGFR3	NSCLC	2	17949785 21152424
FGFR3	early-stage breast cancer	1	11242036
FGFR3	hereditary breast cancer	1	19863427
FGFR3	melanoma	4	3344216 11242036 18677770
FGFR3	metastatic melanoma	1	11242036
FGFR4	Melanoma	1	1716514
FGFR4	NSCLC	1	18949411
FGFR4	invasive breast cancer	1	16109476
FGFR4	medullary thyroid cancer	1	15709206
FGFR4	melanoma	3	1716514
FGFR4	metastatic melanoma	1	1716514
FGFR4	metastatic prostate cancer	1	18756523
FH	NSCLC	3	18482780 21104151 19259664
FH	invasive breast cancer	2	1469898 15066923
FH	invasive prostate carcinoma	1	5432063
FH	mammary adenocarcinoma	3	5432063
FH	melanoma	16	5432063 5833547 5806584
FH	prostatic intraepithelial neoplasia	1	7524011
FH	sporadic breast cancer	1	17063276
FHIT	NSCLC	18	10519387 12771912 17974981 9187130 7522041 17949785 11325823 19948914 10426784 2821400 12518864 18690840 15313915 15197197 15341994 15541815 11479891 16618724
FHIT	SCLC	5	17119051 12007194 11479891 2821400
FHIT	bilateral breast cancer	2	9157994 11200774
FHIT	hereditary breast cancer	1	9624249
FHIT	invasive breast cancer	1	14999140
FHIT	medullary thyroid carcinoma	1	15982921
FHIT	sporadic breast cancer	5	10463571 20490964 18593338 20417865
FHL1	Melanoma	1	1056313
FHL1	melanoma	1	1056313
FHL2	NSCLC	2	10102273
FHL2	SCLC	1	12044010
FHL2	melanoma	2	10201372 14583455
FHOD1	mammary adenocarcinoma	1	12632087
FHOD1	melanoma	1	12665555
FLG	melanoma	1	2190217
FLJ11151	melanoma	2	14764994
FLJ11151	metastatic melanoma	1	14764994
FLNA	melanoma	4	20650901 20857334 20697352 12821655
FLNB	melanoma	1	17172441
FLT1	melanoma	2	7734144 7681160
FLT3	SCLC	1	12748309
FLT3	melanoma	4	12778481 8835289 10685662 9458075
FLT3	metastatic melanoma	2	8835289 10685662
FLT4	melanoma	1	7681160
FMNL2	melanoma	2	18665374
FMO1	melanoma	1	2199796
FMO2	melanoma	1	2199796
FMO3	melanoma	1	2199796
FMR1	melanoma	2	9881668 6312838
FMR1	metastatic melanoma	1	6312838
FN1	melanoma	2	10447947 17060937
FOS	NSCLC	1	11788907
FOS	melanoma	1	6091052
FOSL1	melanoma	2	19588500
FOXA1	invasive breast carcinoma	1	18538561
FOXC1	melanoma	1	12821655
FOXC2	NSCLC	1	20460685
FOXC2	melanoma	1	10373119
FOXD3	Melanoma	1	21478267
FOXD3	melanoma	3	21478267 11799066 15701967
FOXG1	melanoma	1	17217994
FOXL1	NSCLC	1	20460685
FOXM1	NSCLC	1	19200615
FOXM1	melanoma	2	10802651 20658516
FOXM1	metastatic melanoma	1	20658516
FOXO1	NSCLC	4	18483217 10102273 19513505
FOXO1	melanoma	2	3304147 2175676
FOXO3	NSCLC	1	18483217
FOXO3	melanoma	3	18245465
FOXO3	metastatic melanoma	1	18245465
FOXO4	NSCLC	1	18483217
FOXO4	melanoma	1	2175676
FOXP3	Melanoma	1	15240741
FOXP3	NSCLC	2	19538059 21617226
FOXP3	anaplastic thyroid cancer	1	11846609
FOXP3	cutaneous melanoma	1	17851585
FOXP3	invasive breast carcinoma	2	17653902 20556505
FOXP3	melanoma	17	18413770 16799341 18820132 19435913 19471123 17851585 10605010 10553041 19147574 18414854 21177412 10605607 19808957 15240741 17914561
FOXP3	metastatic melanoma	5	16799341 18820132 10605010 15240741 19808957
FPGS	invasive prostate carcinoma	1	5432063
FPGS	mammary adenocarcinoma	3	5432063
FPGS	melanoma	13	5432063
FPRL1	melanoma	1	1910690
FRAP1	melanoma	1	16685428
FRMD3	NSCLC	1	17260017
FRS2	NSCLC	2	17145836
FRS2	melanoma	1	14993899
FRS2	metastatic melanoma	1	14993899
FSHB	NSCLC	1	7522041
FTL	bronchial carcinoma	1	5706694
FTL	melanoma	1	7419736
FUS	invasive breast cancer	1	11731425
FUS	melanoma	1	11063792
FUT1	SCLC	1	16880505
FUT2	SCLC	1	16880505
FXN	invasive prostate carcinoma	1	5432063
FXN	mammary adenocarcinoma	3	5432063
FXN	melanoma	13	5432063
G0S2	NSCLC	1	19816938
G6PD	SCLC	2	14907713
G6PD	cutaneous melanoma	1	20043092
G6PD	mammary adenocarcinoma	1	14907713
G6PD	medullary thyroid carcinoma	1	1195397
G6PD	melanoma	12	942051 1195397 10232848 20043092 14907713 1140870 19243250 2250705
GAA	invasive prostate carcinoma	1	5432063
GAA	mammary adenocarcinoma	3	5432063
GAA	melanoma	16	19769732 271968 5432063 11676832
GAA	metastatic prostate cancer	1	7979239
GAB2	SCLC	1	12611639
GAB2	melanoma	1	17443002
GABARAP	breast adenocarcinoma	1	21490427
GABRP	sporadic breast cancer	1	16187283
GADD45A	melanoma	1	16931908
GADD45A	sporadic breast cancer	1	19728081
GAK	melanoma	1	6431036
GAL	medullary thyroid carcinoma	1	1195397
GAL	melanoma	4	13428781 1195397 3938367
GALNT14	melanoma	1	17767167
GALNT4	invasive breast carcinoma	1	11438682
GALR1	melanoma	1	17637475
GALR2	SCLC	2	10980593
GALT	melanoma	1	2440339
GAPDH	NSCLC	1	16319328
GAPDH	SCLC	1	12615892
GAPDH	invasive breast cancer	1	9935231
GAPDH	invasive prostate carcinoma	1	5432063
GAPDH	mammary adenocarcinoma	3	5432063
GAPDH	melanoma	31	942051 11928988 5432063 11476540 14654933 21255653 9649157 20977885 16462795 21501115 9378546
GART	SCLC	2	14907713
GART	mammary adenocarcinoma	1	14907713
GART	melanoma	2	14907713
GAS1	melanoma	1	18280770
GAS7	melanoma	1	15133843
GATA3	invasive breast cancer	1	17129787
GATA3	invasive breast carcinoma	1	21229645
GATA3	melanoma	2	1460426 21091910
GATA4	cutaneous melanoma	1	10555141
[truncated: 2,913 more rows]
