# Supplementary material for: Knowledge and Theme Discovery across Very Large Biological Data Sets Using Distributed Queries: A Prototype Combining Unstructured and Structured Data
Source: PLoS One. 2013 Dec 2;8(12):e80503. doi: 10.1371/journal.pone.0080503 (PMC3846626; doi:10.1371/journal.pone.0080503)
Supplement: Table S5 — miRNA-Cancer Co-occurrences in the literature. A four column tabular representation with miRNAs, cancer terms, number of publications and the PubMed ID’s of articles containing both the miRNA and cancer terms. (TXT) [file pone.0080503.s006.txt]

miRNA	Cancer_Term	PMIDs_count	List_of_PMIDs
hsa-let-7b	prostatic intraepithelial neoplasia	1	11452083
hsa-let-7g	prostatic intraepithelial neoplasia	1	11452083
hsa-miR-126	NSCLC	1	20097187
hsa-miR-145	NSCLC	1	20097187
hsa-miR-200c	invasive breast cancer	1	17804704
hsa-miR-205	NSCLC	1	19720885
